# Supplementary material for: 2,3-Dibromo-3-(4-bromo­phen­yl)-1-[3-(4-meth­oxy­phen­yl)sydnon-4-yl]propan-1-one
Source: Acta Crystallogr Sect E Struct Rep Online. 2011 Mar 23;67(Pt 4):o951. doi: 10.1107/S1600536811010002 (PMC3099938; doi:10.1107/S1600536811010002)
Supplement: Supplementary file 2 [file e-67-0o951-Isup2.hkl]

#
# h,k,l, Fc-squared, Fo-squared, sigma(Fo-squared) and status flag
#
data_I
_shelx_title ' bk89_0m in P2(1)/n  (RT)'
_shelx_refln_list_code          4
_shelx_F_calc_maximum      406.31
_exptl_crystal_F_000      1088.00
_reflns_d_resolution_high  0.6998
 
loop_
 _symmetry_equiv_pos_as_xyz
 'x, y, z'
 '-x+1/2, y+1/2, -z+1/2'
 '-x, -y, -z'
 'x-1/2, -y-1/2, z-1/2'
 
_cell_length_a     7.8024
_cell_length_b    24.0261
_cell_length_c    10.8211
_cell_angle_alpha  90.000
_cell_angle_beta  108.848
_cell_angle_gamma  90.000
 
_shelx_F_squared_multiplier     1.000
 
loop_
 _refln_index_h
 _refln_index_k
 _refln_index_l
 _refln_F_squared_calc
 _refln_F_squared_meas
 _refln_F_squared_sigma
 _refln_observed_status
   2   0   0    25878.80    25209.49   1072.47 o
   4   0   0     3483.64     3468.48     83.12 o
   6   0   0      100.53      161.04     21.08 o
   8   0   0       86.71      115.58     47.08 o
  10   0   0      112.09      182.31     60.22 o
   1   1   0    11985.15    11796.81    170.17 o
   2   1   0    59747.68    51779.88   1126.01 o
   3   1   0    18685.53    18522.00    313.14 o
   4   1   0     8177.28     8087.31    124.30 o
   5   1   0      388.19      329.94     15.78 o
   6   1   0      501.68      513.59     16.59 o
   7   1   0       82.38       64.76     11.17 o
   8   1   0      504.29      464.66     44.53 o
   9   1   0       10.56      -16.92     35.81 o
  10   1   0        1.60       -6.96     38.96 o
   0   2   0    11767.72    10861.56    248.68 o
   1   2   0      128.90      140.79      7.95 o
   2   2   0    20571.60    19664.05    393.61 o
   3   2   0     3004.33     3047.47     58.92 o
   4   2   0      567.96      484.59     17.57 o
   5   2   0     1613.52     1575.85     28.34 o
   6   2   0        8.23        4.63      9.98 o
   7   2   0       76.00       55.18     10.78 o
   8   2   0       16.30      -22.11     22.11 o
   9   2   0       14.24        8.09     36.62 o
  10   2   0       27.76       56.26     40.29 o
   1   3   0    15049.78    14946.70    170.13 o
   2   3   0     1734.06     1825.07     30.61 o
   3   3   0        0.90       17.22      9.99 o
   4   3   0     2092.23     1837.37     36.93 o
   5   3   0      279.35      261.21     12.42 o
   6   3   0     1604.01     1487.05     31.62 o
   7   3   0      129.67      111.05     12.42 o
   8   3   0        0.53        4.33     21.70 o
   9   3   0        4.06      -16.74     34.74 o
  10   3   0        3.62      -58.52     71.79 o
   0   4   0    38934.00    34388.77    479.03 o
   1   4   0     2627.86     2721.63     35.39 o
   2   4   0     8520.86     8438.47     96.69 o
   3   4   0        7.51       13.50      5.81 o
   4   4   0       79.50       76.99      8.89 o
   5   4   0       59.12       52.51      9.50 o
   6   4   0      243.50      264.88     15.46 o
   7   4   0      157.36      154.50     12.35 o
   8   4   0      104.66       95.82     28.62 o
   9   4   0        2.86      -39.45     39.45 o
  10   4   0       36.31       66.56     40.54 o
   1   5   0     6901.39     6983.41     76.97 o
   2   5   0    15500.54    15885.35    180.39 o
   3   5   0     6083.46     6195.18     79.31 o
   4   5   0     3433.35     3421.61     58.83 o
   5   5   0      416.78      454.89     18.57 o
   6   5   0     1055.33     1097.79     30.27 o
   7   5   0     1575.87     1485.11     48.41 o
   8   5   0      400.71      458.16     47.41 o
   9   5   0        5.73       37.21     35.10 o
  10   5   0       11.20       63.95     40.43 o
   0   6   0      406.86      361.30     13.19 o
   1   6   0    12764.18    12996.79    135.19 o
   2   6   0     6133.90     5950.38     65.47 o
   3   6   0       96.76       81.99      6.37 o
   4   6   0     5609.81     5532.16     80.89 o
   5   6   0     4746.34     4906.74     74.42 o
   6   6   0       31.88       33.55     12.11 o
   7   6   0      227.73      217.70     24.58 o
   8   6   0       30.39       14.46     19.15 o
   9   6   0       37.24        0.19     34.26 o
  10   6   0       11.42       48.67     38.17 o
   1   7   0       54.81       66.37      4.41 o
   2   7   0     9809.42     9660.34    106.70 o
   3   7   0     2026.46     2055.02     28.16 o
   4   7   0     5231.27     5371.58     78.83 o
   5   7   0       20.31       22.89     10.68 o
   6   7   0     1451.98     1388.97     28.33 o
   7   7   0      102.10      103.25     14.98 o
   8   7   0        0.75       13.58     21.47 o
   9   7   0       15.11       20.52     33.98 o
  10   7   0       15.55        0.18     76.67 o
   0   8   0     3157.62     3425.63     47.39 o
   1   8   0     8464.21     8739.37     80.35 o
   2   8   0     3464.67     3381.74     39.99 o
   3   8   0       37.75       25.86      5.63 o
   4   8   0     3858.33     3667.53     51.35 o
   5   8   0     1016.00      991.59     23.88 o
   6   8   0      819.29      838.41     22.07 o
   7   8   0       33.42       48.38     17.28 o
   8   8   0      348.77      365.87     25.54 o
   9   8   0       42.28       11.53     34.32 o
  10   8   0        1.14      -29.60     29.60 o
   1   9   0    10678.35    10774.53     98.71 o
   2   9   0     1335.00     1408.89     19.23 o
   3   9   0     6908.89     7178.30     79.92 o
   4   9   0      975.31      996.74     19.84 o
   5   9   0      550.45      500.77     22.70 o
   6   9   0      964.12      976.66     23.61 o
   7   9   0        5.92       11.43     12.56 o
   8   9   0       83.11       89.01     18.76 o
   9   9   0       43.17       62.49     29.08 o
  10   9   0       15.76      -37.00     39.34 o
   0  10   0    11555.18    11568.34    138.93 o
   1  10   0      835.06      799.67     11.75 o
   2  10   0     4872.40     5050.46     58.01 o
   3  10   0     1671.36     1705.20     25.06 o
   4  10   0        0.98        4.33      6.51 o
   5  10   0       32.61       31.46      5.87 o
   6  10   0       64.64       55.80     12.05 o
   7  10   0        1.83        1.02     12.69 o
   8  10   0      153.06      160.09     20.41 o
   9  10   0       12.70       -1.03     26.84 o
  10  10   0        8.56      -38.77     38.77 o
   1  11   0     2024.91     2521.74     26.54 o
   2  11   0      770.50      849.26     12.14 o
   3  11   0      110.22      111.25      7.10 o
   4  11   0     1933.51     1913.03     49.60 o
   5  11   0      180.94      182.04     10.27 o
   6  11   0     1150.17     1213.48     28.26 o
   7  11   0       17.28        7.92     14.12 o
   8  11   0       25.87       43.95     18.87 o
   9  11   0        6.43        6.32     36.65 o
   0  12   0     1064.55     1266.55     20.60 o
   1  12   0     4951.53     5008.69     51.77 o
   2  12   0     4457.26     4340.08     43.73 o
   3  12   0     1381.61     1476.76     22.00 o
   4  12   0     3463.81     3467.96     57.22 o
   5  12   0      345.75      368.80     14.68 o
   6  12   0      679.17      630.56     22.36 o
   7  12   0       10.49       16.36     16.15 o
   8  12   0       83.76       75.80     28.34 o
   9  12   0        0.10       37.21     37.25 o
   1  13   0    10646.88    10383.19    102.14 o
   2  13   0     7160.20     7758.90     75.34 o
   3  13   0     8361.84     8514.02     91.65 o
   4  13   0     1050.90     1006.01     20.13 o
   5  13   0      191.12      195.86     26.07 o
   6  13   0      260.64      335.84     24.74 o
   7  13   0       15.53       23.46     21.10 o
   8  13   0       24.99        3.57     54.98 o
   9  13   0        6.77       -0.88     47.49 o
   0  14   0    31945.53    31654.89    374.07 o
   1  14   0     1813.76     1722.09     22.44 o
   2  14   0      558.91      538.40     10.14 o
   3  14   0     3493.88     3484.47     50.82 o
   4  14   0     3223.78     3162.08     44.36 o
   5  14   0      283.89      292.69     17.41 o
   6  14   0       13.90       44.67     20.74 o
   7  14   0       31.55       36.76     26.40 o
   8  14   0        1.16       22.18     34.46 o
   9  14   0        0.44       27.43     38.40 o
   1  15   0       12.23       17.28      6.40 o
   2  15   0    13623.06    13581.85    137.02 o
   3  15   0     2380.48     2324.17     34.66 o
   4  15   0     2007.64     1927.24     62.17 o
   5  15   0       67.00       95.47     14.52 o
   6  15   0        1.13       24.26     20.65 o
   7  15   0      112.17      179.55     28.63 o
   8  15   0       65.26       66.80     36.63 o
   9  15   0       13.80       35.47     38.81 o
   0  16   0     4110.23     3950.23     56.88 o
   1  16   0     3234.10     3397.07     38.53 o
   2  16   0     2201.48     2180.23     27.97 o
   3  16   0      314.45      278.37     17.97 o
   4  16   0      118.04      127.90     14.36 o
   5  16   0      663.98      726.80     29.07 o
   6  16   0      307.54      265.37     33.90 o
   7  16   0        8.63      -15.78     25.96 o
   8  16   0      109.28      119.52     37.61 o
   9  16   0        7.14       54.54     38.51 o
   1  17   0      133.51      137.63      9.68 o
   2  17   0      410.58      403.10     19.26 o
   3  17   0       12.74       15.89     10.07 o
   4  17   0     4053.70     4042.02     76.31 o
   5  17   0       40.75       21.82     22.60 o
   6  17   0     1009.75      999.85     42.03 o
   7  17   0        1.81      -14.12     26.53 o
   8  17   0        3.13       15.19     36.79 o
   9  17   0        0.20       18.19     40.46 o
   0  18   0     6370.47     6466.84    100.54 o
   1  18   0        7.97       27.72      9.49 o
   2  18   0     1577.31     1572.75     50.65 o
   3  18   0      113.23       88.01     15.40 o
   4  18   0       28.18       34.48     16.17 o
   5  18   0       20.76       54.61     18.90 o
   6  18   0       58.38       31.55     32.81 o
   7  18   0       42.47       -3.10     27.02 o
   8  18   0       16.47       18.13     36.96 o
   1  19   0      101.98      142.72     23.38 o
   2  19   0     1076.52     1042.14     29.53 o
   3  19   0     3038.14     3077.17     56.78 o
   4  19   0       73.47       91.28     18.59 o
   5  19   0       95.73      102.61     20.18 o
   6  19   0       15.95       37.15     29.76 o
   7  19   0       33.25       52.99     27.08 o
   8  19   0       26.41       52.99     38.05 o
   0  20   0      844.67      798.83     27.93 o
   1  20   0     4725.93     4628.20     88.46 o
   2  20   0      501.64      470.35     29.99 o
   3  20   0      417.77      434.16     29.69 o
   4  20   0       20.49       34.64     19.93 o
   5  20   0     1211.19     1392.55     42.68 o
   6  20   0       15.91       32.82     29.19 o
   7  20   0        0.43        2.14     63.38 o
   8  20   0        4.95       51.12     39.58 o
   1  21   0      939.01      917.39     34.77 o
   2  21   0     2716.12     2733.63     70.31 o
   3  21   0     1645.59     1725.51     80.75 o
   4  21   0     1039.06      973.47     40.80 o
   5  21   0      265.97      272.66     35.51 o
   6  21   0      365.77      349.41     32.21 o
   7  21   0       24.73       69.52     36.44 o
   8  21   0       32.38       25.00     38.71 o
   0  22   0     2616.77     2522.87    100.86 o
   1  22   0     1059.73     1148.74     55.43 o
   2  22   0      794.73      830.17     39.78 o
   3  22   0       81.70       66.15     23.67 o
   4  22   0     1283.84     1366.58     68.17 o
   5  22   0      101.69       49.07     24.31 o
   6  22   0       94.03      114.92     28.08 o
   7  22   0        7.57       36.25     36.74 o
   8  22   0       35.77      -32.07     38.53 o
   1  23   0     1009.66     1154.88     49.91 o
   2  23   0        4.58       17.25     23.40 o
   3  23   0      410.79      419.75     33.03 o
   4  23   0        1.05      -11.60     29.59 o
   5  23   0        7.98      -23.31     45.01 o
   6  23   0       64.72       48.93     34.16 o
   7  23   0       49.68       48.84     37.41 o
   0  24   0      388.19      373.41     36.87 o
   1  24   0        4.89       53.93     19.79 o
   2  24   0        6.61       43.35     24.24 o
   3  24   0      266.20      241.08     29.84 o
   4  24   0        3.42      -32.98     32.98 o
   5  24   0       26.93       75.34     50.64 o
   6  24   0       35.48       14.23     50.92 o
   7  24   0        0.27       27.01     55.42 o
   1  25   0        0.72       -0.85     24.64 o
   2  25   0       89.89      101.22     26.20 o
   3  25   0      343.63      318.41     32.18 o
   4  25   0      293.02      246.56     55.62 o
   5  25   0       18.33       -0.42     49.88 o
   6  25   0       52.26       31.09     52.82 o
   7  25   0       32.62       45.16     57.40 o
   0  26   0      669.03      595.15     43.97 o
   1  26   0      434.41      469.69     33.36 o
   2  26   0      375.47      386.64     33.51 o
   3  26   0       59.40       84.02     27.93 o
   4  26   0      761.10      805.35     75.77 o
   5  26   0       27.36       16.48     47.62 o
   6  26   0       26.66       81.09     56.27 o
   1  27   0     1798.52     1791.57    103.96 o
   2  27   0      149.84      197.81     29.83 o
   3  27   0      540.59      512.18     38.05 o
   4  27   0       91.53       86.90     53.24 o
   5  27   0      154.34      212.59     60.02 o
   6  27   0       68.68      151.38     61.01 o
   0  28   0     4501.80     4876.36    198.39 o
   1  28   0      555.09      536.30     35.86 o
   2  28   0       15.82       -2.57     26.58 o
   3  28   0      166.12      118.67     37.47 o
   4  28   0      196.51      224.84     60.27 o
   5  28   0       99.95       58.03     52.13 o
   6  28   0        4.00       69.09     58.01 o
   1  29   0       14.77       14.16     28.44 o
   2  29   0     1850.16     1905.99    132.36 o
   3  29   0       49.37       83.02     38.35 o
   4  29   0       13.80        5.47     54.80 o
   5  29   0       11.92       -4.00     57.03 o
   0  30   0      566.48      594.42    118.56 o
   1  30   0       51.09       55.94     28.01 o
   2  30   0      559.82      604.34     40.40 o
   3  30   0        0.11      -31.58     47.01 o
   4  30   0        6.09       40.79     55.96 o
   5  30   0       61.12       65.64     59.04 o
   1  31   0        7.04        1.42     29.57 o
   2  31   0       33.04       57.64     30.16 o
   3  31   0       16.77      -13.46     53.41 o
   4  31   0      144.09      166.31     62.05 o
   0  32   0      912.51      948.09     80.81 o
   1  32   0       15.93      -11.12     29.08 o
   2  32   0      138.21      139.22     33.38 o
   3  32   0       49.65      113.09     58.13 o
   1  33   0        0.07        2.62     29.77 o
   2  33   0      661.44      630.39     54.31 o
   0  34   0      315.73      331.99     62.41 o
   1  34   0      209.72      250.13     34.86 o
  -9   0   1       14.39       25.74     49.51 o
  -7   0   1     1264.99     1167.24     49.35 o
  -5   0   1     7408.60     7306.18    287.72 o
  -3   0   1     4676.97     4453.43    145.46 o
  -1   0   1       10.36       -3.76     10.15 o
   1   0   1    57557.80    44185.62   1401.88 o
   3   0   1     6112.49     5871.03    106.74 o
   5   0   1     4931.60     4689.10     91.36 o
   7   0   1       36.89       11.13     23.29 o
   9   0   1       20.15        3.69     52.68 o
 -10   1   1        8.51      -11.27     50.81 o
  -9   1   1       73.30       59.86     35.02 o
  -8   1   1        9.33       12.67     15.72 o
  -7   1   1      214.17      221.42     20.51 o
  -6   1   1      459.13      467.07     28.31 o
  -5   1   1     4658.25     4693.79    111.82 o
  -4   1   1      443.74      385.98     24.35 o
  -3   1   1     5061.20     4805.49    109.57 o
  -2   1   1    10811.45    10011.60    210.97 o
  -1   1   1      969.86     1039.60     25.23 o
   0   1   1     2733.43     2955.41     27.77 o
   1   1   1    25540.13    22992.35    317.21 o
   2   1   1     3258.86     3376.17     40.52 o
   3   1   1    12229.70    11826.51    135.70 o
   4   1   1     2823.61     2769.08     40.09 o
   5   1   1      538.85      546.40     17.49 o
   6   1   1       47.32       32.97     10.99 o
   7   1   1      511.61      426.65     23.87 o
   8   1   1       56.70       20.81     33.75 o
   9   1   1       20.46       17.07     37.18 o
  10   1   1        0.25      -26.88     39.74 o
 -10   2   1        0.93      -26.61     37.97 o
  -9   2   1       26.62       43.30     35.72 o
  -8   2   1        3.88        7.85     15.48 o
  -7   2   1      275.26      291.02     20.64 o
  -6   2   1      233.68      206.77     18.59 o
  -5   2   1      413.23      439.81     33.65 o
  -4   2   1     3877.80     4144.89     79.90 o
  -3   2   1     2531.44     2684.24     52.73 o
  -2   2   1     3997.51     3765.14     84.29 o
  -1   2   1      842.51      868.48     24.71 o
   0   2   1      495.28      487.58      6.17 o
   1   2   1    14429.43    14217.05    135.62 o
   2   2   1     5583.57     5566.84     60.55 o
   3   2   1      437.10      416.69      9.86 o
   4   2   1       76.75       63.82      7.84 o
   5   2   1      107.11      116.96     10.89 o
   6   2   1      979.32      943.89     22.61 o
   7   2   1      182.26      225.81     20.48 o
   8   2   1       58.56        9.62     31.85 o
   9   2   1        6.64      -20.04     36.96 o
  10   2   1        0.38      -38.24     39.28 o
 -10   3   1        7.36       46.86     51.65 o
  -9   3   1       46.45       29.35     29.56 o
  -8   3   1       43.30       72.76     17.53 o
  -7   3   1       98.63      121.99     13.70 o
  -6   3   1      549.47      524.68     33.49 o
  -5   3   1       58.01       70.29     14.11 o
  -4   3   1       55.81       75.97     11.34 o
  -3   3   1     1546.74     1397.99     41.99 o
  -2   3   1      169.48      148.17     22.46 o
  -1   3   1     7934.31     7849.57     97.72 o
   0   3   1      286.71      308.47      5.08 o
   1   3   1     3493.23     3417.17     30.44 o
   2   3   1      115.58      140.66      6.89 o
   3   3   1      342.64      395.68     14.19 o
   4   3   1     1283.72     1407.28     22.46 o
   5   3   1       16.30       24.91      8.19 o
   6   3   1        0.37       -4.66     10.25 o
   7   3   1        2.45      -15.82     15.82 o
   8   3   1       44.34       53.25     48.93 o
   9   3   1       52.28       61.57     63.47 o
  10   3   1       23.64       13.12     40.82 o
 -10   4   1        1.66       31.45     38.04 o
  -9   4   1       78.41       83.58     29.21 o
  -8   4   1      116.61       89.55     20.74 o
  -7   4   1      597.43      657.21     21.39 o
  -6   4   1      774.80      803.80     43.31 o
  -5   4   1     1855.69     1698.47     42.03 o
  -4   4   1      127.61      105.32     17.01 o
  -3   4   1      240.85      291.27     13.85 o
  -2   4   1       73.33       75.28      5.98 o
  -1   4   1      885.82      919.86     11.76 o
   0   4   1     1238.24     1139.76     13.77 o
   1   4   1       94.34       82.40      4.19 o
   2   4   1       31.36       25.96      3.52 o
   3   4   1     8255.58     8192.98    113.39 o
   4   4   1      537.20      566.00     15.52 o
   5   4   1     2850.53     2786.38     39.46 o
   6   4   1        3.97        9.39     10.04 o
   7   4   1      155.35      157.46     19.48 o
   8   4   1       74.63       58.40     33.86 o
   9   4   1       11.91      -21.83     35.99 o
  10   4   1        0.09       26.75     41.95 o
 -10   5   1        0.41       11.79     37.20 o
  -9   5   1       29.66       18.75     23.82 o
  -8   5   1        0.06       -6.04     21.65 o
  -7   5   1      897.82      731.99     28.69 o
  -6   5   1       88.28      114.68     15.78 o
  -5   5   1      741.75      718.55     27.23 o
  -4   5   1     1968.73     1954.51     43.53 o
  -3   5   1     8471.09     7820.44    121.02 o
  -2   5   1     5936.98     6121.22     77.37 o
  -1   5   1     2368.30     2306.28     28.45 o
   0   5   1     3199.67     3262.43     35.47 o
   1   5   1    17753.85    17265.35    153.40 o
   2   5   1    11095.72    11429.39    112.21 o
   3   5   1     2408.14     2235.38     36.13 o
   4   5   1      512.51      445.73     21.44 o
   5   5   1      782.34      721.97     20.75 o
   6   5   1      325.17      278.35     13.27 o
   7   5   1        5.78       20.96     16.10 o
   8   5   1       74.79      112.18     34.33 o
   9   5   1       40.73       36.49     36.96 o
  10   5   1        4.35      -39.37     39.37 o
 -10   6   1       41.00       20.66     43.20 o
  -9   6   1        7.40       12.12     24.28 o
  -8   6   1       71.69       65.21     19.43 o
  -7   6   1      858.76      953.97     33.71 o
  -6   6   1        0.71       -9.92      9.92 o
  -5   6   1      840.74      797.28     24.29 o
  -4   6   1     6812.97     6873.44    109.16 o
  -3   6   1     8994.89     9126.64    125.46 o
  -2   6   1     6974.82     7307.73     84.27 o
  -1   6   1       94.49       86.00      3.84 o
   0   6   1    18510.80    18305.13    170.66 o
   1   6   1    21563.40    21969.89    200.86 o
   2   6   1    14693.87    15328.06    142.75 o
   3   6   1     8856.41     9344.75    110.94 o
   4   6   1      773.63      765.21     17.05 o
   5   6   1     1722.65     1858.47     31.19 o
   6   6   1      183.83      211.36     13.09 o
   7   6   1       56.51      103.75     18.33 o
   8   6   1       10.19      -22.53     31.50 o
   9   6   1        0.34      -33.19     33.84 o
  10   6   1        4.23       -2.41     38.09 o
 -10   7   1        0.75      -30.23     37.58 o
  -9   7   1       32.31        3.49     27.74 o
  -8   7   1       43.13       19.86     18.98 o
  -7   7   1      122.15      187.88     16.93 o
  -6   7   1      171.84      178.07     14.19 o
  -5   7   1      510.83      483.64     16.14 o
  -4   7   1       54.73       66.08      8.54 o
  -3   7   1     1533.64     1470.82     25.39 o
  -2   7   1       28.05       22.38      4.50 o
  -1   7   1    85936.97    75756.07    789.74 o
   0   7   1     3123.52     3019.56     32.44 o
   1   7   1     3506.56     3583.33     32.99 o
   2   7   1     1130.63     1198.94     15.48 o
   3   7   1     7526.53     7841.11     94.18 o
   4   7   1      393.66      451.59     13.76 o
   5   7   1       32.90       62.75      7.27 o
   6   7   1      550.59      500.77     20.20 o
   7   7   1      139.23      116.34     18.77 o
   8   7   1        0.64       -3.21     34.99 o
   9   7   1       28.19       64.45     59.98 o
  10   7   1        0.29       48.64     41.43 o
 -10   8   1        0.83       50.16     37.57 o
  -9   8   1       11.73       18.73     24.13 o
  -8   8   1       63.16       77.27     21.62 o
  -7   8   1       96.28      103.50     17.05 o
  -6   8   1      183.09      148.71     13.64 o
  -5   8   1     1754.44     1607.26     37.30 o
  -4   8   1     5426.73     5564.31     68.12 o
  -3   8   1     5586.61     5203.48     54.97 o
  -2   8   1      910.27      926.86     14.30 o
  -1   8   1      507.02      513.34      8.89 o
   0   8   1     7826.48     8210.98     75.57 o
   1   8   1    32323.49    30816.35    289.10 o
   2   8   1     5755.12     5597.64     57.73 o
   3   8   1    10367.13    10576.83    117.43 o
   4   8   1        2.95        5.99      5.33 o
   5   8   1        5.69       19.41     10.68 o
   6   8   1      530.29      545.17     20.42 o
   7   8   1       94.15      122.29     18.89 o
   8   8   1        2.44      -27.75     30.87 o
   9   8   1       32.91       51.03     36.39 o
 -10   9   1        1.60       81.10     57.29 o
  -9   9   1       65.65       65.97     25.41 o
  -8   9   1       35.53       17.31     16.44 o
  -7   9   1       59.62       49.39     14.69 o
  -6   9   1      566.05      660.92     20.96 o
  -5   9   1      417.49      436.45     14.59 o
  -4   9   1      396.70      370.41     16.73 o
  -3   9   1     7539.07     7434.14     82.14 o
  -2   9   1    15080.99    15436.45    168.71 o
  -1   9   1    14873.32    15129.98    151.44 o
   0   9   1     7095.71     7467.84     69.41 o
   1   9   1     8245.26     8104.98     75.41 o
   2   9   1     3035.19     3226.52     35.36 o
   3   9   1      338.49      276.16      9.72 o
   4   9   1      793.06      768.54     13.94 o
   5   9   1     1488.94     1402.70     25.93 o
   6   9   1      233.83      211.50     10.50 o
   7   9   1      461.98      388.83     30.65 o
   8   9   1        2.33        4.89     31.68 o
   9   9   1       29.03        4.09     27.70 o
 -10  10   1        1.29       46.58     56.99 o
  -9  10   1        2.46       30.39     30.09 o
  -8  10   1       19.45       -1.34     23.48 o
  -7  10   1      602.42      667.31     24.17 o
  -6  10   1       87.68       73.04     11.54 o
  -5  10   1     3040.55     3056.69     52.66 o
  -4  10   1      237.57      297.95      9.75 o
  -3  10   1      247.79      234.98      8.05 o
  -2  10   1       67.18       61.27      4.10 o
  -1  10   1      632.16      638.61     11.67 o
   0  10   1      331.74      385.21      7.67 o
   1  10   1     3044.32     3196.25     33.53 o
   2  10   1       81.94       94.19      5.87 o
   3  10   1     5720.80     5566.80     65.98 o
   4  10   1      371.01      371.00     11.58 o
   5  10   1     2038.25     1933.22     27.09 o
   6  10   1       68.25       44.15      8.84 o
   7  10   1       19.50       12.07     17.56 o
   8  10   1       38.25       62.89     29.06 o
   9  10   1        6.01      -19.34     28.69 o
 -10  11   1       23.67      -22.96     54.15 o
  -9  11   1       44.16       44.72     30.52 o
  -8  11   1        4.98      -19.11     23.13 o
  -7  11   1        7.76       17.25     14.41 o
  -6  11   1      154.26      139.80     18.14 o
  -5  11   1        0.65       -1.15      7.18 o
  -4  11   1      245.78      229.73     16.35 o
  -3  11   1      487.46      417.82     11.13 o
  -2  11   1      489.71      511.12      9.14 o
  -1  11   1    21199.89    20987.66    209.36 o
   0  11   1     2348.47     2614.59     26.16 o
   1  11   1     1314.93     1114.75     15.83 o
   2  11   1        2.14        7.25      4.51 o
   3  11   1        1.54        3.72      6.63 o
   4  11   1       18.74       16.43      7.74 o
   5  11   1        0.51        1.81      9.87 o
   6  11   1      116.83      140.86     11.06 o
   7  11   1       66.10       82.28     18.72 o
   8  11   1       20.42       39.61     31.97 o
   9  11   1       94.79       75.36     39.75 o
 -10  12   1       11.65      111.46     59.11 o
  -9  12   1       22.80       89.18     31.86 o
  -8  12   1       19.88       25.55     32.24 o
  -7  12   1       20.95       51.88     21.89 o
  -6  12   1       12.41       18.04      8.88 o
  -5  12   1      186.42      211.01     10.41 o
  -4  12   1      946.13     1030.97     21.11 o
  -3  12   1     6599.63     6555.72     79.74 o
  -2  12   1     2274.13     2438.08     28.05 o
  -1  12   1      409.29      402.29     10.03 o
   0  12   1     7187.85     7938.86     71.57 o
   1  12   1     5446.92     5240.49     53.31 o
   2  12   1      269.66      243.00      7.13 o
   3  12   1      591.00      621.39     23.48 o
   4  12   1       51.49       42.44      8.60 o
   5  12   1       47.48       47.77     10.89 o
   6  12   1        0.89      -10.22     14.32 o
   7  12   1      434.95      470.87     24.86 o
   8  12   1        0.13        2.83     34.48 o
   9  12   1       51.34       36.23     40.28 o
  -9  13   1       29.88       39.04     30.18 o
  -8  13   1        7.29        9.42     32.53 o
  -7  13   1       96.97       93.33     46.71 o
  -6  13   1      234.64      326.61     17.54 o
  -5  13   1       65.52       66.00     10.44 o
  -4  13   1     1017.30      998.69     21.38 o
  -3  13   1     2804.38     2921.33     36.73 o
  -2  13   1     8151.89     7959.11     81.68 o
  -1  13   1      640.06      639.54     12.75 o
   0  13   1     5151.71     4997.37     48.80 o
   1  13   1     5572.34     5731.70     55.26 o
   2  13   1     5053.22     5324.35     54.31 o
   3  13   1     3093.96     3048.30     40.45 o
   4  13   1     2334.70     2470.26     34.60 o
   5  13   1      410.64      411.71     15.76 o
   6  13   1      123.56      139.84     19.09 o
   7  13   1       88.45       57.20     32.15 o
   8  13   1       10.89      -23.38     34.78 o
   9  13   1       18.63       31.19     37.85 o
  -9  14   1        0.77       29.73     31.22 o
  -8  14   1       19.46       45.92     60.08 o
  -7  14   1      877.06      853.09     37.64 o
  -6  14   1      112.65      137.10     18.82 o
  -5  14   1     2059.82     2108.89     47.12 o
  -4  14   1      942.30      989.23     25.71 o
  -3  14   1      504.63      503.33     14.15 o
  -2  14   1        7.75       -5.04      5.31 o
  -1  14   1      268.22      307.54      9.76 o
   0  14   1      115.09      119.68      7.88 o
   1  14   1    12046.02    12425.84    114.50 o
   2  14   1     1847.25     1894.76     26.47 o
   3  14   1     2757.53     2737.18     37.27 o
   4  14   1      617.24      648.78     18.11 o
   5  14   1     8316.21     8111.74    102.02 o
   6  14   1        8.36       -2.62     21.32 o
   7  14   1       86.08       51.71     32.61 o
   8  14   1        1.77       46.30     58.82 o
   9  14   1        0.02       26.06     39.62 o
  -9  15   1       81.33       63.05     30.67 o
  -8  15   1       81.08      148.79     34.35 o
  -7  15   1      713.27      756.58     36.78 o
  -6  15   1       13.70       -5.67     19.84 o
  -5  15   1       46.43       70.10     16.40 o
  -4  15   1     1908.54     1892.51     37.95 o
  -3  15   1      943.54      979.25     17.67 o
  -2  15   1     2430.25     2448.93     29.60 o
  -1  15   1     1209.15     1160.67     18.58 o
   0  15   1     3703.57     3854.67     39.23 o
   1  15   1     2343.95     2288.60     28.16 o
   2  15   1     2121.03     2118.82     26.29 o
   3  15   1     6505.76     6444.57     71.78 o
   4  15   1     1060.25     1041.24     25.78 o
   5  15   1       26.18       22.81     12.94 o
   6  15   1      255.15      276.28     27.53 o
   7  15   1      209.81      229.48     52.80 o
   8  15   1        7.33      -32.34     35.74 o
   9  15   1        7.00      -14.52     68.72 o
  -9  16   1       77.76      137.92     34.48 o
  -8  16   1        4.62       15.61     28.89 o
  -7  16   1       19.94       21.81     30.80 o
  -6  16   1      189.59      226.75     25.13 o
  -5  16   1      439.01      487.52     31.21 o
  -4  16   1      314.54      331.35     17.66 o
  -3  16   1     2172.71     2102.88     35.22 o
  -2  16   1     2887.25     2888.50     34.35 o
  -1  16   1      543.04      531.41     18.27 o
   0  16   1     2162.48     2304.70     25.84 o
   1  16   1      192.58      219.76      8.59 o
   2  16   1     2230.42     2240.69     30.26 o
   3  16   1      198.63      218.58     11.16 o
   4  16   1        1.37      -13.46     13.46 o
   5  16   1      368.01      391.30     24.72 o
   6  16   1        3.57       23.22     23.39 o
   7  16   1      538.82      564.46     67.59 o
   8  16   1        0.22       11.96     34.97 o
   9  16   1       20.33       42.22     40.85 o
  -9  17   1       24.26      -39.87     58.48 o
  -8  17   1        4.63       18.94     38.66 o
  -7  17   1        1.17      -30.38     30.38 o
  -6  17   1       12.55        6.54     21.74 o
  -5  17   1      188.91      150.39     19.29 o
  -4  17   1      104.38      126.93     27.15 o
  -3  17   1       63.42       54.52     12.62 o
  -2  17   1      417.72      409.84     13.30 o
  -1  17   1     6901.55     6984.90     75.26 o
   0  17   1      279.72      340.99      9.68 o
   1  17   1      136.19      144.28      9.43 o
   2  17   1      295.36      292.09     11.90 o
   3  17   1      575.94      610.09     17.86 o
   4  17   1      429.53      388.29     20.01 o
   5  17   1      307.10      301.62     23.47 o
   6  17   1      271.30      172.28     33.63 o
   7  17   1        0.96       14.54     51.41 o
   8  17   1        7.56       37.13     37.89 o
  -9  18   1       36.28       56.94     60.51 o
  -8  18   1       23.18        1.71     29.24 o
  -7  18   1      156.64      193.03     37.31 o
  -6  18   1       36.81       32.54     31.66 o
  -5  18   1     1716.98     1762.55     45.28 o
  -4  18   1      867.25      872.15     23.73 o
  -3  18   1     1072.73     1016.84     29.72 o
  -2  18   1       11.12      -16.28     18.43 o
  -1  18   1        7.06       17.11      9.58 o
   0  18   1       31.90       58.72     10.98 o
   1  18   1        2.96        9.87     11.02 o
   2  18   1      532.31      546.26     19.19 o
   3  18   1      400.66      415.51     21.11 o
   4  18   1      113.07       90.65     16.43 o
   5  18   1      627.40      703.51     35.53 o
   6  18   1        6.21       42.76     31.48 o
   7  18   1      184.87      187.26     37.92 o
   8  18   1        4.61       12.01     38.25 o
  -8  19   1       41.85      101.41     31.63 o
  -7  19   1       94.75      101.27     35.49 o
  -6  19   1       12.08        9.12     23.16 o
  -5  19   1      451.56      531.00     29.32 o
  -4  19   1      800.97      801.90     30.77 o
  -3  19   1     3277.74     3143.95     60.44 o
  -2  19   1     6090.57     5867.97     93.48 o
  -1  19   1       38.06       62.95     17.75 o
   0  19   1     2022.64     2107.14     36.14 o
   1  19   1     3529.16     3579.77    104.15 o
   2  19   1       46.80       58.95     14.36 o
   3  19   1     2476.81     2568.10     54.09 o
   4  19   1       70.87       84.50     16.36 o
   5  19   1       18.21       23.72     22.59 o
   6  19   1        0.44       36.20     32.36 o
   7  19   1      134.84      149.01     37.84 o
   8  19   1        0.65       46.41     39.37 o
  -8  20   1        5.03       34.81     33.92 o
  -7  20   1      116.27      137.62     36.68 o
  -6  20   1       11.60       38.23     24.13 o
  -5  20   1      243.36      276.22     23.69 o
  -4  20   1     1164.28     1173.04     54.64 o
  -3  20   1     1972.93     1852.42     46.56 o
  -2  20   1     5928.00     5716.88    116.71 o
  -1  20   1       62.68       59.54     18.09 o
   0  20   1    11005.22    10528.07    142.16 o
   1  20   1      566.49      599.02     37.84 o
   2  20   1      802.79      823.03     37.65 o
   3  20   1       53.62       27.15     16.87 o
   4  20   1        6.35        2.23     20.89 o
   5  20   1      327.19      416.93     38.04 o
   6  20   1      234.35      277.01     50.77 o
   7  20   1       50.29       78.38     37.59 o
   8  20   1        0.83       38.36     39.29 o
  -8  21   1        5.32      -20.16     30.29 o
  -7  21   1        3.85        2.86     28.70 o
  -6  21   1       15.36      -16.26     31.53 o
  -5  21   1      358.49      329.09     28.90 o
  -4  21   1     1018.79     1140.60     76.50 o
  -3  21   1      136.77      163.02     26.65 o
  -2  21   1      996.83      882.19     47.16 o
  -1  21   1     8164.77     8258.98    145.04 o
   0  21   1       21.72       72.33     12.08 o
   1  21   1      909.05      924.44     39.19 o
   2  21   1     1267.55     1286.79     45.41 o
   3  21   1      592.10      691.72     81.85 o
   4  21   1      145.84      189.40     31.17 o
   5  21   1      118.09      207.07     32.59 o
   6  21   1        8.65      -30.35     30.35 o
   7  21   1       24.67       42.63     67.47 o
   8  21   1        0.44       52.93     40.18 o
  -8  22   1       11.98      -30.08     30.08 o
  -7  22   1        7.64        5.20     28.27 o
  -6  22   1        6.64       -9.18     35.29 o
  -5  22   1      333.71      317.72     28.57 o
  -4  22   1      130.13      144.80     24.85 o
  -3  22   1     5956.91     5683.79    124.82 o
  -2  22   1        0.97      -20.85     21.66 o
  -1  22   1      227.02      236.27     22.42 o
   0  22   1      526.36      571.36     28.30 o
   1  22   1     5543.19     5610.32    187.28 o
   2  22   1      199.16      239.61     26.60 o
   3  22   1      336.00      304.71     41.87 o
   4  22   1       19.02       -5.30     42.57 o
   5  22   1        9.98        5.25     52.56 o
   6  22   1       33.97       58.48     34.46 o
   7  22   1       63.78       50.98     57.88 o
  -8  23   1       29.61       44.62     39.23 o
  -7  23   1      163.26      162.85     43.45 o
  -6  23   1      297.66      329.32     40.81 o
  -5  23   1        0.06      -23.32     23.32 o
  -4  23   1      153.20      119.80     32.98 o
  -3  23   1     1175.59     1147.20     47.92 o
  -2  23   1     1028.59      933.59     49.13 o
  -1  23   1     4969.48     4547.26    115.28 o
   0  23   1     1077.26     1052.18     38.80 o
   1  23   1     1423.32     1500.02     65.62 o
   2  23   1      359.03      335.37     63.71 o
   3  23   1      362.28      346.09     36.34 o
   4  23   1      742.12      703.49     67.17 o
   5  23   1      206.09      105.55     47.18 o
   6  23   1       10.02       11.88     50.30 o
   7  23   1       16.16        9.33     37.63 o
  -7  24   1       83.55      123.84     39.21 o
  -6  24   1       39.91       34.24     50.41 o
  -5  24   1      786.84      789.09     50.80 o
  -4  24   1       32.64       49.48     32.36 o
  -3  24   1       55.24        0.28     25.25 o
  -2  24   1       44.68        7.29     23.95 o
  -1  24   1       78.15       91.46     21.11 o
   0  24   1      174.19      218.28     36.47 o
   1  24   1       16.50       72.94     22.76 o
   2  24   1       23.27       52.79     24.42 o
   3  24   1     1296.91     1226.22    122.21 o
   4  24   1       71.27       41.02     48.49 o
   5  24   1      363.83      225.78     53.25 o
   6  24   1        1.78       13.68     52.21 o
   7  24   1       11.72       -7.31     54.83 o
  -7  25   1        4.01       38.60     54.96 o
  -6  25   1       10.17       18.38     51.44 o
  -5  25   1        0.05       21.88     48.13 o
  -4  25   1       54.17       85.56     33.87 o
  -3  25   1      266.67      340.16     38.21 o
  -2  25   1      358.09      317.06     30.78 o
  -1  25   1     1842.70     1742.80     49.56 o
   0  25   1      198.43      191.87     32.03 o
   1  25   1      672.59      740.55     38.20 o
   2  25   1      199.63      250.17     31.73 o
   3  25   1       29.02        6.10     32.72 o
   4  25   1        0.67       17.16     44.90 o
   5  25   1       36.58        7.85     50.62 o
   6  25   1        0.49       64.48     52.05 o
  -7  26   1       47.80       65.07     57.92 o
  -6  26   1       33.55       68.22     53.60 o
  -5  26   1       29.09       43.67     51.84 o
  -4  26   1      107.01      106.38     35.54 o
  -3  26   1     1595.02     1464.59     67.42 o
  -2  26   1       22.60       61.62     26.47 o
  -1  26   1      104.08       96.35     23.07 o
   0  26   1        7.27       29.33     21.39 o
   1  26   1     2205.24     2146.42     79.35 o
   2  26   1      372.01      414.09     34.13 o
   3  26   1      142.56      162.41     39.66 o
   4  26   1       44.83      163.40     55.20 o
   5  26   1        0.47       20.89     54.07 o
   6  26   1        0.23      -40.69     54.55 o
  -6  27   1       81.07      135.89     59.22 o
  -5  27   1        1.01       39.06     48.30 o
  -4  27   1      198.84      232.06     37.73 o
  -3  27   1      214.18      222.00     38.54 o
  -2  27   1     1137.06     1096.77     49.28 o
  -1  27   1      679.29      612.65     32.72 o
   0  27   1     1303.13     1309.19     46.74 o
   1  27   1      555.69      597.99     36.00 o
   2  27   1      389.81      446.73     47.98 o
   3  27   1       19.30       10.41     36.76 o
   4  27   1      380.79      466.99     67.25 o
   5  27   1        2.54       51.15     55.71 o
   6  27   1       17.41       46.61     59.33 o
  -6  28   1       23.70       15.76     55.89 o
  -5  28   1      513.92      520.09     69.63 o
  -4  28   1      118.03      109.73     38.81 o
  -3  28   1      405.50      483.85     45.28 o
  -2  28   1      178.35      171.38     30.55 o
  -1  28   1        6.05       14.95     23.32 o
   0  28   1      131.66      153.32     29.87 o
   1  28   1     1355.83     1576.80     95.68 o
   2  28   1      586.04      586.53     44.67 o
   3  28   1      661.28      634.59     53.23 o
   4  28   1       48.92      170.40     59.67 o
   5  28   1      223.67      258.07     65.10 o
  -5  29   1      224.01      299.16     65.11 o
  -4  29   1        0.29       43.27     53.02 o
  -3  29   1      153.53      206.31     37.22 o
  -2  29   1      164.64      208.38     32.07 o
  -1  29   1      535.00      562.27     32.84 o
   0  29   1       25.30       90.06     29.22 o
   1  29   1      516.08      475.53     36.10 o
   2  29   1       46.60       89.49     38.57 o
   3  29   1     1020.03     1062.44    147.58 o
   4  29   1        2.03       80.10     56.92 o
   5  29   1       21.60       -2.57     56.98 o
  -5  30   1        9.32       46.30     56.25 o
  -4  30   1       88.46       95.84     55.12 o
  -3  30   1       53.40       77.85     66.65 o
  -2  30   1       78.78       49.69     31.05 o
  -1  30   1      293.53      316.66     33.12 o
   0  30   1      249.64      256.47     33.45 o
   1  30   1       12.24      -16.15     27.61 o
   2  30   1       29.72       51.27     38.55 o
   3  30   1        1.36      -10.46     71.75 o
   4  30   1        6.20       -6.03     56.46 o
  -4  31   1        4.09       65.79     55.51 o
  -3  31   1        3.43      -36.74     36.74 o
  -2  31   1        0.33      -26.81     48.12 o
  -1  31   1      698.52      692.22     48.72 o
   0  31   1        5.01       48.59     31.65 o
   1  31   1      325.92      378.36     38.81 o
   2  31   1       16.94       26.71     37.08 o
   3  31   1       25.77       16.11     37.35 o
   4  31   1       95.96      170.62     64.23 o
  -3  32   1        5.74       46.21     37.55 o
  -2  32   1        0.17      -10.25     31.18 o
  -1  32   1      129.54       97.77     31.47 o
   0  32   1        1.97      -16.17     29.16 o
   1  32   1      107.12       33.24     39.30 o
   2  32   1       88.39       50.06     38.92 o
   3  32   1      174.14      196.20     42.90 o
  -2  33   1       21.17      103.69     32.48 o
  -1  33   1      180.77      124.97     39.27 o
   0  33   1       66.80       84.66     31.27 o
   1  33   1       47.35       65.28     39.89 o
   2  33   1       96.89       88.39     42.09 o
  -1  34   1        2.10       32.82     39.17 o
   0  34   1      241.65      248.84     35.84 o
   1  34   1       43.98       45.27     56.75 o
 -10   0   2       11.27       27.22     52.98 o
  -8   0   2       86.44       87.92     29.98 o
  -6   0   2     2463.91     2237.47     65.31 o
  -4   0   2      742.96      675.34     44.75 o
  -2   0   2   165084.70    93908.21   2736.88 o
   0   0   2     1034.31     1139.61     16.35 o
   2   0   2      351.26      354.13     10.94 o
   4   0   2     1240.97     1237.32     32.10 o
   6   0   2       87.11       80.39     17.18 o
   8   0   2      215.45      319.92     60.96 o
 -10   1   2        2.82       20.50     29.45 o
  -9   1   2       24.71       24.36     26.01 o
  -8   1   2        2.80       15.62     17.24 o
  -7   1   2        0.12       -8.35     15.11 o
  -6   1   2     2035.89     1949.62     69.60 o
  -5   1   2     2370.91     2357.90     69.54 o
  -4   1   2    13504.61    13037.87    280.04 o
  -3   1   2     4191.00     4179.14    206.58 o
  -2   1   2     6496.92     6359.48    136.57 o
  -1   1   2      281.45      267.30      7.67 o
   0   1   2     1023.49     1028.42     10.58 o
   1   1   2    28415.31    26622.68    246.02 o
   2   1   2      440.92      475.19      8.73 o
   3   1   2      811.71      772.36     21.37 o
   4   1   2      174.88      161.05      9.70 o
   5   1   2      690.32      677.89     18.41 o
   6   1   2      334.45      378.89     16.21 o
   7   1   2        4.64       -5.26     16.81 o
   8   1   2        2.70       13.22     35.51 o
   9   1   2        7.14        4.86     39.05 o
 -10   2   2        2.86      -20.28     29.36 o
  -9   2   2       39.61       20.36     28.83 o
  -8   2   2      261.03      224.74     21.87 o
  -7   2   2       83.47      152.54     19.26 o
  -6   2   2        1.87      -11.50     15.23 o
  -5   2   2      533.41      517.36     23.97 o
  -4   2   2     8294.77     8118.52    209.43 o
  -3   2   2      853.46      830.02     30.11 o
  -2   2   2     5541.53     5906.48    241.33 o
  -1   2   2      308.38      321.59     13.95 o
   0   2   2     1487.62     1666.65     16.07 o
   1   2   2     5152.23     5153.58     44.56 o
   2   2   2     2862.15     2674.25     29.59 o
   3   2   2     3813.62     3854.58     52.13 o
   4   2   2        9.09        5.19      7.47 o
   5   2   2       11.03        3.52      9.30 o
   6   2   2      852.10      800.84     21.43 o
   7   2   2        1.92        9.60     16.96 o
   8   2   2       38.31       11.98     34.99 o
   9   2   2        5.55       -7.21     36.81 o
 -10   3   2       15.02       39.48     30.36 o
  -9   3   2       99.80       88.77     29.15 o
  -8   3   2      284.91      247.91     22.65 o
  -7   3   2       26.96       38.95     19.31 o
  -6   3   2     2527.39     2540.63     59.83 o
  -5   3   2     2326.18     2298.46     52.36 o
  -4   3   2      900.82      952.03     37.77 o
  -3   3   2     7488.48     7835.17    170.52 o
  -2   3   2     6772.96     6591.12    119.15 o
  -1   3   2      933.89      947.26     16.06 o
   0   3   2     2262.13     2383.58     24.63 o
   1   3   2      288.53      294.24      5.00 o
   2   3   2      241.72      204.83      7.85 o
   3   3   2     1111.09     1207.47     20.93 o
   4   3   2     4794.46     4613.99     62.75 o
   5   3   2      396.82      391.24     17.05 o
   6   3   2       59.25       53.83     12.73 o
   7   3   2       88.28       64.06     18.46 o
   8   3   2        9.25       22.80     35.18 o
   9   3   2        0.72      -12.85     36.31 o
 -10   4   2       31.75       21.22     26.71 o
  -9   4   2        5.48       -5.29     27.67 o
  -8   4   2      264.91      245.76     24.91 o
  -7   4   2      917.03      820.79     34.05 o
  -6   4   2      682.92      621.37     43.73 o
  -5   4   2     2216.05     2117.66     48.50 o
  -4   4   2      990.20     1034.85     28.85 o
  -3   4   2       74.10      108.14     17.18 o
  -2   4   2    23409.27    22511.14    344.99 o
  -1   4   2      816.32      931.43     16.06 o
   0   4   2    13511.58    13820.78    133.26 o
   1   4   2     1700.39     1762.33     16.37 o
   2   4   2     1190.37     1095.55     14.51 o
   3   4   2      929.50      938.01     17.73 o
   4   4   2      449.45      399.70     20.24 o
   5   4   2      166.64      173.20     11.27 o
   6   4   2      539.22      489.21     17.32 o
   7   4   2       62.81       69.86     18.58 o
   8   4   2       67.13       50.30     35.44 o
   9   4   2       10.12       40.12     39.18 o
 -10   5   2       28.95       52.76     27.65 o
  -9   5   2       30.35       67.40     27.84 o
  -8   5   2      525.24      569.31     30.10 o
  -7   5   2      157.73      159.30     21.29 o
  -6   5   2     1634.87     1700.65     45.04 o
  -5   5   2        8.10       27.24     12.97 o
  -4   5   2    11546.65    11670.07    179.13 o
  -3   5   2     6815.00     7174.85     99.69 o
  -2   5   2     9880.75    10470.07    142.55 o
  -1   5   2     4761.37     5135.86     72.15 o
   0   5   2     1659.06     1632.64     17.23 o
   1   5   2     8718.05     8773.93     70.95 o
   2   5   2     2817.06     2872.54     29.42 o
   3   5   2     1862.93     2031.58     28.36 o
   4   5   2     2332.78     2338.07     35.85 o
   5   5   2      771.63      787.08     19.29 o
   6   5   2     2278.48     2301.78     38.74 o
   7   5   2        4.60       -2.08     16.79 o
   8   5   2       54.32       65.28     35.61 o
   9   5   2        7.96       -2.47     37.02 o
 -10   6   2       24.61        4.73     34.76 o
  -9   6   2       61.14      101.80     28.89 o
  -8   6   2       60.24       62.81     17.72 o
  -7   6   2       19.53       -3.28     15.92 o
  -6   6   2        5.98       -1.76     13.67 o
  -5   6   2      258.97      210.43     14.37 o
  -4   6   2       46.14       37.16      7.80 o
  -3   6   2     6263.10     6368.82     81.66 o
  -2   6   2      703.53      627.40     11.20 o
  -1   6   2     8646.36     8721.61    110.24 o
   0   6   2    30502.46    30182.53    279.82 o
   1   6   2     5238.90     5430.82     46.76 o
   2   6   2    24636.81    24842.25    241.10 o
   3   6   2     6336.05     6289.37     71.38 o
   4   6   2        5.93       12.98      6.52 o
   5   6   2      639.12      621.80     15.83 o
   6   6   2        6.18        7.46     10.18 o
   7   6   2       42.38       20.64     20.29 o
   8   6   2       77.98       58.78     34.60 o
   9   6   2       16.90       30.58     38.04 o
 -10   7   2       32.83       36.78     32.17 o
  -9   7   2       26.23       26.30     31.10 o
  -8   7   2      119.46      113.21     18.47 o
  -7   7   2      173.02      166.39     16.43 o
  -6   7   2     1742.56     1866.21     51.41 o
  -5   7   2      349.30      411.50     18.16 o
  -4   7   2      905.47      979.06     21.11 o
  -3   7   2     1013.57     1096.30     19.95 o
  -2   7   2     2780.75     3032.61     35.34 o
  -1   7   2     1390.85     1391.49     19.43 o
   0   7   2    23131.53    22979.27    213.14 o
   1   7   2      940.88      892.46     10.35 o
   2   7   2     5514.52     5323.21     55.34 o
   3   7   2      301.05      313.94      9.13 o
   4   7   2     7444.13     7088.24     86.57 o
   5   7   2      342.06      321.62     21.16 o
   6   7   2       66.52       65.41     11.31 o
   7   7   2       16.61       19.25     20.70 o
   8   7   2        2.86       23.05     33.14 o
   9   7   2        0.01       -8.27     35.62 o
 -10   8   2       66.82       48.97     32.09 o
  -9   8   2        0.16      -25.81     25.81 o
  -8   8   2       14.25       -5.43     15.91 o
  -7   8   2     1025.40      937.50     26.46 o
  -6   8   2      901.69      955.17     25.35 o
  -5   8   2      147.30      184.54     11.99 o
  -4   8   2        8.52       17.51      6.82 o
  -3   8   2     6212.70     6334.65     81.43 o
  -2   8   2      903.46      952.65     15.37 o
  -1   8   2     2985.84     2984.41     33.79 o
   0   8   2    17062.54    17267.16    163.08 o
   1   8   2     1064.60      979.61     12.54 o
   2   8   2    12700.87    12087.74    127.06 o
   3   8   2     3218.23     3029.24     35.99 o
   4   8   2       63.08       76.44      7.09 o
   5   8   2       71.33       52.77      8.55 o
   6   8   2      334.99      300.15     17.18 o
   7   8   2      324.06      314.26     27.13 o
   8   8   2       58.82       56.29     33.09 o
   9   8   2        7.36       33.50     36.99 o
 -10   9   2       33.95       57.48     41.38 o
  -9   9   2        9.84       23.48     27.07 o
  -8   9   2       47.92       43.38     20.50 o
  -7   9   2       35.35        8.68     12.89 o
  -6   9   2        1.64       -9.29      9.86 o
  -5   9   2      743.66      787.19     21.02 o
  -4   9   2     3181.89     3079.05     43.34 o
  -3   9   2     4601.93     4759.30     62.45 o
  -2   9   2    10453.45    11148.46    131.81 o
  -1   9   2    13076.97    13535.14    141.54 o
   0   9   2      963.31     1063.07     13.76 o
   1   9   2     7458.99     7628.96     71.45 o
   2   9   2     4592.33     4645.41     59.42 o
   3   9   2       51.93       60.09      6.33 o
   4   9   2     1783.83     1809.53     25.65 o
   5   9   2      416.86      388.81     13.27 o
   6   9   2     1168.74     1187.24     28.04 o
   7   9   2       51.14       48.19     21.31 o
   8   9   2       36.76       75.41     34.43 o
   9   9   2        1.62      -16.35     29.92 o
 -10  10   2       34.21       32.32     39.67 o
  -9  10   2        4.92       63.59     72.65 o
  -8  10   2        0.23       15.63     19.56 o
  -7  10   2       56.42       73.49     14.82 o
  -6  10   2       22.95       34.77     10.29 o
  -5  10   2     1498.55     1603.31     25.32 o
  -4  10   2      393.00      442.89     21.66 o
  -3  10   2        2.04        7.62     11.91 o
  -2  10   2    10546.13    10663.11    118.00 o
  -1  10   2     2397.33     2548.14     29.31 o
   0  10   2    10636.16    10632.86    106.57 o
   1  10   2      462.99      494.94      9.20 o
   2  10   2      281.95      299.72      6.72 o
   3  10   2      690.23      781.76     16.40 o
   4  10   2      769.87      782.39     31.90 o
   5  10   2      254.58      310.37     13.89 o
   6  10   2       16.31       31.05     17.05 o
   7  10   2        6.91       36.32     19.00 o
   8  10   2       66.45       90.24     27.30 o
   9  10   2       49.68       58.27     31.67 o
 -10  11   2        0.54       64.32     43.84 o
  -9  11   2        2.53       38.96     54.08 o
  -8  11   2      135.89      184.46     28.18 o
  -7  11   2      143.42      148.54     27.28 o
  -6  11   2      833.60      876.56     18.53 o
  -5  11   2      666.61      654.39     14.38 o
  -4  11   2      748.34      725.99     14.13 o
  -3  11   2     1316.81     1310.67     24.17 o
  -2  11   2       70.21       59.13      4.47 o
  -1  11   2      133.89      204.42      7.69 o
   0  11   2      797.50      828.55     12.86 o
   1  11   2     4044.75     4491.23     46.25 o
   2  11   2     2976.49     2938.91     30.11 o
   3  11   2      591.21      663.01     16.86 o
   4  11   2     2426.94     2579.69     37.91 o
   5  11   2        2.27       -9.68      9.68 o
   6  11   2      347.37      366.19     22.89 o
   7  11   2        8.25        5.13     18.48 o
   8  11   2       53.54       61.97     27.89 o
   9  11   2        2.76       -7.87     39.06 o
 -10  12   2       40.80      -19.73     42.93 o
  -9  12   2        0.23       18.66     57.01 o
  -8  12   2      207.68      148.54     26.89 o
  -7  12   2       50.35       34.19     21.39 o
  -6  12   2      960.49     1060.10     24.01 o
  -5  12   2      349.25      383.03     12.31 o
  -4  12   2     2985.42     2925.37     43.68 o
  -3  12   2      362.06      386.93     11.84 o
  -2  12   2      250.01      247.69      7.62 o
  -1  12   2     7523.10     7773.49     80.90 o
   0  12   2     6322.56     6368.40     65.88 o
   1  12   2      759.38      725.07     14.66 o
   2  12   2     6368.00     6435.27     71.03 o
   3  12   2      369.17      399.53     15.30 o
   4  12   2      322.63      337.17     18.41 o
   5  12   2      361.09      413.66     19.77 o
   6  12   2      180.01      168.88     19.93 o
   7  12   2       73.18       34.88     24.08 o
   8  12   2       41.00       63.83     35.55 o
   9  12   2       17.87      -14.67     39.12 o
 -10  13   2        0.24      -20.86     77.61 o
  -9  13   2        7.76       79.08     59.95 o
  -8  13   2       80.47      101.85     26.21 o
  -7  13   2       42.09       37.55     24.24 o
  -6  13   2      540.58      506.04     32.77 o
  -5  13   2     2431.31     2564.44     45.76 o
  -4  13   2     2661.32     2552.26     39.42 o
  -3  13   2     7390.17     7466.70     98.82 o
  -2  13   2       20.96       26.17      6.04 o
  -1  13   2    12930.66    12364.20    126.11 o
   0  13   2    10889.59    11335.36    104.86 o
   1  13   2     3848.04     3988.22     44.36 o
   2  13   2     1319.07     1306.85     19.90 o
   3  13   2       14.99       17.30      9.08 o
   4  13   2     1578.91     1676.36     28.75 o
   5  13   2      601.52      566.09     28.96 o
   6  13   2      198.72      206.74     21.19 o
   7  13   2        0.10      -13.64     30.77 o
   8  13   2        4.19      -23.03     36.57 o
   9  13   2        3.38       12.11     40.54 o
  -9  14   2        0.41       75.44     55.02 o
  -8  14   2       10.76       24.33     39.52 o
  -7  14   2       33.11       34.84     22.42 o
  -6  14   2     1196.57     1239.68     36.82 o
  -5  14   2      442.70      493.27     22.43 o
  -4  14   2       38.92       23.99     11.05 o
  -3  14   2     1044.98     1036.90     18.58 o
  -2  14   2    29000.66    27924.84    262.37 o
  -1  14   2       28.17       15.69      6.26 o
   0  14   2     6403.90     6700.74     66.97 o
   1  14   2     1353.88     1324.09     18.50 o
   2  14   2     4316.87     4362.94     50.76 o
   3  14   2        4.30        2.69      8.18 o
   4  14   2       30.61       41.30     10.90 o
   5  14   2        0.40       16.67     14.67 o
   6  14   2       61.03       48.69     22.71 o
   7  14   2      157.02      148.54     36.50 o
   8  14   2      111.18      105.44     37.52 o
   9  14   2        0.83      -36.17     39.89 o
  -9  15   2        1.04      -33.41     56.74 o
  -8  15   2        5.95      -24.45     24.45 o
  -7  15   2       21.09       62.22     23.37 o
  -6  15   2      232.52      187.92     19.75 o
  -5  15   2      712.14      658.17     26.29 o
  -4  15   2     2485.59     2585.75     53.21 o
  -3  15   2      474.20      483.87     13.66 o
  -2  15   2       25.20       30.54      5.68 o
  -1  15   2      950.30      973.97     24.25 o
   0  15   2    17339.38    17014.25    155.42 o
   1  15   2     3271.04     3332.60     38.22 o
   2  15   2     2529.44     2609.66     33.49 o
   3  15   2     1301.46     1325.06     23.06 o
   4  15   2        3.33       14.90     14.61 o
   5  15   2       46.59       42.71     17.98 o
   6  15   2      700.04      692.90     35.88 o
   7  15   2        3.62      -15.99     33.28 o
   8  15   2       54.26       29.89     38.07 o
  -9  16   2       13.76      -53.54     58.54 o
  -8  16   2      129.27       42.38     33.68 o
  -7  16   2        4.04       33.62     23.59 o
  -6  16   2       41.19       36.35     20.68 o
  -5  16   2      274.08      233.93     19.79 o
  -4  16   2     1444.04     1408.37     37.25 o
  -3  16   2     1625.16     1627.16     29.59 o
  -2  16   2     3801.73     3628.55     39.41 o
  -1  16   2     3490.54     3596.50     44.71 o
   0  16   2     1415.25     1415.41     18.52 o
   1  16   2      646.99      646.21     14.63 o
   2  16   2      951.15      978.41     18.07 o
   3  16   2      786.43      825.71     22.88 o
   4  16   2       46.45       35.14     19.97 o
   5  16   2       37.25       18.87     18.16 o
   6  16   2      303.16      300.28     37.13 o
   7  16   2        0.27       10.19     34.19 o
   8  16   2        2.81       26.02     37.54 o
  -9  17   2        7.55       23.93     59.49 o
  -8  17   2      174.79      208.52     39.53 o
  -7  17   2      348.54      364.09     30.56 o
  -6  17   2      949.02      974.41     40.56 o
  -5  17   2       32.74       42.94     17.75 o
  -4  17   2      106.01      101.10     11.73 o
  -3  17   2      126.35      142.48     15.15 o
  -2  17   2      973.19      895.59     24.84 o
  -1  17   2       33.46       31.66      8.46 o
   0  17   2      170.80      169.23      8.46 o
   1  17   2      328.65      356.94     19.02 o
   2  17   2     4471.49     4467.33     73.38 o
   3  17   2      103.94      127.97     15.76 o
   4  17   2     1574.56     1568.25     48.29 o
   5  17   2      114.82      152.12     21.22 o
   6  17   2       39.19       48.34     32.38 o
   7  17   2        2.49      -48.85     48.85 o
   8  17   2        0.36       13.06     38.39 o
  -9  18   2        7.19       96.89     42.94 o
  -8  18   2       17.63        3.74     34.49 o
  -7  18   2        0.70      -12.70     23.90 o
  -6  18   2       40.60       62.05     23.26 o
  -5  18   2      491.27      425.21     24.30 o
  -4  18   2      741.16      719.69     21.76 o
  -3  18   2     1479.86     1428.62     36.92 o
  -2  18   2     4488.39     4349.30     66.00 o
  -1  18   2      386.26      409.21     17.44 o
   0  18   2     1432.12     1482.14     24.33 o
   1  18   2      323.42      353.72     21.33 o
   2  18   2       91.01       97.68     14.95 o
   3  18   2      107.67       83.94     15.68 o
   4  18   2       45.67       56.23     19.67 o
   5  18   2        7.68        0.25     21.66 o
   6  18   2        7.33      -18.11     61.11 o
   7  18   2       22.44       34.97     36.10 o
   8  18   2       61.87       33.52     40.03 o
  -9  19   2        0.21       45.23     45.63 o
  -8  19   2       28.03       87.01     55.28 o
  -7  19   2        5.27       -3.22     25.03 o
  -6  19   2        1.39        6.36     24.17 o
  -5  19   2       41.59       53.96     18.97 o
  -4  19   2      758.60      739.88     28.99 o
  -3  19   2      390.53      383.47     22.36 o
  -2  19   2     1128.97     1112.35     39.94 o
  -1  19   2      427.37      466.82     26.40 o
   0  19   2     4600.14     4377.60     77.25 o
   1  19   2     3911.79     3843.86    103.56 o
   2  19   2      912.14      962.37     31.50 o
   3  19   2       60.51       60.40     15.84 o
   4  19   2        7.40       21.79     20.54 o
   5  19   2        7.67      -25.47     31.94 o
   6  19   2      118.09      158.81     36.30 o
   7  19   2       34.02       65.61     35.42 o
   8  19   2       24.86       18.83     39.75 o
  -8  20   2       22.33       20.81     53.86 o
  -7  20   2      115.39      136.16     28.83 o
  -6  20   2       39.19       39.19     23.98 o
  -5  20   2       22.40       36.29     19.15 o
  -4  20   2      903.67      892.09     46.97 o
  -3  20   2      901.18      962.56     37.89 o
  -2  20   2     1728.21     1717.21     57.05 o
  -1  20   2     6318.52     6029.24    110.19 o
   0  20   2     1373.84     1481.87     53.14 o
   1  20   2     2460.97     2566.21    109.34 o
   2  20   2      132.54      121.10     23.47 o
   3  20   2     1555.00     1712.00     51.10 o
   4  20   2       63.51       63.91     33.57 o
   5  20   2       85.13      102.25     24.30 o
   6  20   2       13.69       38.22     33.39 o
   7  20   2        2.11       33.24     37.12 o
  -8  21   2      157.67      143.37     60.33 o
  -7  21   2       37.24       41.30     34.68 o
  -6  21   2      518.19      583.58     37.83 o
  -5  21   2       61.13       91.16     24.11 o
  -4  21   2       99.54      119.32     23.21 o
  -3  21   2     1753.85     1788.20    155.16 o
  -2  21   2      457.01      437.56     26.77 o
  -1  21   2       15.03       37.35     18.58 o
   0  21   2     1287.63     1366.01     54.10 o
   1  21   2     1414.33     1429.50    105.29 o
   2  21   2     3437.84     3248.83    266.70 o
   3  21   2      284.46      278.00     35.33 o
   4  21   2     2255.34     2149.98     91.39 o
   5  21   2      165.19      206.22     26.98 o
   6  21   2        1.45       -9.64     31.51 o
   7  21   2       11.16       -0.31     38.56 o
  -8  22   2       10.80       -4.02     54.79 o
  -7  22   2       27.87       40.61     35.27 o
  -6  22   2      258.90      327.18     31.27 o
  -5  22   2        3.77       -1.81     23.55 o
  -4  22   2      230.99      238.94     26.66 o
  -3  22   2      568.39      539.59     47.88 o
  -2  22   2      121.50      118.96     27.19 o
  -1  22   2      430.40      418.70     26.78 o
   0  22   2     4929.81     4750.55    125.26 o
   1  22   2      408.36      440.60     30.15 o
   2  22   2     4024.63     3960.67    338.23 o
   3  22   2      186.19      120.25     34.02 o
   4  22   2       55.68       32.85     34.45 o
   5  22   2       20.41      -27.42     46.66 o
   6  22   2      219.88      167.92     66.73 o
   7  22   2       34.79       53.46     42.10 o
  -8  23   2       94.90       63.69     59.71 o
  -7  23   2        0.45       13.25     35.57 o
  -6  23   2        2.47       22.00     26.14 o
  -5  23   2      385.85      410.55     43.58 o
  -4  23   2      444.81      380.48     37.72 o
  -3  23   2      259.53      270.80     45.50 o
  -2  23   2      871.15      821.47     35.12 o
  -1  23   2     1945.13     1837.96     49.73 o
   0  23   2       14.29        0.13     22.30 o
   1  23   2      392.74      401.34     32.36 o
   2  23   2      709.53      746.80     40.54 o
   3  23   2      242.89      186.20     34.25 o
   4  23   2      397.59      371.58     43.55 o
   5  23   2      109.39      121.89     52.03 o
   6  23   2      344.23      220.71     55.46 o
   7  23   2        6.36       26.00     56.30 o
  -7  24   2       56.37       68.35     37.52 o
  -6  24   2       11.72      -20.84     33.13 o
  -5  24   2      150.47      205.31     36.55 o
  -4  24   2       63.52       76.09     32.36 o
  -3  24   2        8.73      -17.14     28.60 o
  -2  24   2     2335.33     2260.98     56.38 o
  -1  24   2       29.91       45.12     21.40 o
   0  24   2     1344.62     1309.58     49.81 o
   1  24   2       20.22        7.71     38.88 o
   2  24   2       12.81        7.44     30.38 o
   3  24   2        0.80        2.34     31.15 o
   4  24   2       49.64        8.49     60.16 o
   5  24   2        1.12      -21.99     49.64 o
   6  24   2       17.37       55.00     50.59 o
  -7  25   2        2.26       60.10     54.44 o
  -6  25   2      341.91      336.59     60.18 o
  -5  25   2      287.20      312.64     40.37 o
  -4  25   2       18.80      -21.86     29.93 o
  -3  25   2       50.69       27.97     36.91 o
  -2  25   2        4.10        2.65     25.17 o
  -1  25   2      345.53      283.62     30.41 o
   0  25   2       21.58       17.31     23.22 o
   1  25   2      293.44      276.65     54.72 o
   2  25   2      311.39      360.74     41.51 o
   3  25   2      171.47      301.88     58.20 o
   4  25   2      220.85      236.63     54.16 o
   5  25   2        7.48      -16.87     46.63 o
   6  25   2       12.21      -36.63     53.69 o
  -7  26   2       19.24       76.94     56.69 o
  -6  26   2       59.69      163.62     58.45 o
  -5  26   2      169.02      172.27     43.02 o
  -4  26   2      414.68      388.92     41.02 o
  -3  26   2      151.16      150.83     35.25 o
  -2  26   2      133.98       65.80     28.37 o
  -1  26   2      506.69      470.00     35.01 o
   0  26   2      509.49      469.32     33.99 o
   1  26   2        8.97      -20.96     43.10 o
   2  26   2     1886.19     2058.57     78.15 o
   3  26   2       30.74        0.95     37.80 o
   4  26   2       26.02       30.73     53.52 o
   5  26   2       54.88       72.04     56.31 o
   6  26   2       35.86       17.88     58.72 o
  -6  27   2      105.26      123.82     55.72 o
  -5  27   2        5.07        2.29     36.37 o
  -4  27   2      162.73      111.58     37.48 o
  -3  27   2     1038.38     1047.51     88.06 o
  -2  27   2        4.10        6.51     27.77 o
  -1  27   2     1560.16     1419.99     45.83 o
   0  27   2       52.98       93.86     51.02 o
   1  27   2      740.64      807.24     41.00 o
   2  27   2       35.88       39.08     34.18 o
   3  27   2      145.66       75.22     37.18 o
   4  27   2      216.43      218.66     57.38 o
   5  27   2      112.86       42.69     58.08 o
  -6  28   2       14.92       21.27     54.19 o
  -5  28   2      236.77      268.89     43.76 o
  -4  28   2        0.95       16.91     35.04 o
  -3  28   2      330.29      358.61     51.97 o
  -2  28   2     2509.12     2667.19     76.63 o
  -1  28   2      324.35      308.95     28.69 o
   0  28   2       57.70       71.15     27.48 o
   1  28   2      277.27      325.95     58.90 o
   2  28   2      508.75      455.31     46.85 o
   3  28   2        2.26      -12.25     38.28 o
   4  28   2       23.12       47.55     57.86 o
   5  28   2        4.78       49.52     58.72 o
  -5  29   2      141.87      143.90     57.90 o
  -4  29   2     1078.99     1064.27     61.28 o
  -3  29   2      128.31      124.99     39.00 o
  -2  29   2        0.29        8.53     33.16 o
  -1  29   2        0.30       20.83     24.21 o
   0  29   2     1534.18     1532.90     63.38 o
   1  29   2      265.23      283.99     40.68 o
   2  29   2        1.03       35.32     36.69 o
   3  29   2       47.15       54.51     40.21 o
   4  29   2       13.94       50.15     55.45 o
  -5  30   2       22.40      123.67     56.56 o
  -4  30   2      446.69      415.62     48.39 o
  -3  30   2      126.31      128.62     39.80 o
  -2  30   2      117.28       28.45     60.55 o
  -1  30   2       59.62       68.97     29.83 o
   0  30   2       40.87       46.54     28.88 o
   1  30   2       35.85       38.92     37.54 o
   2  30   2        0.95       25.91     57.06 o
   3  30   2      340.60      399.88     47.92 o
   4  30   2       22.20      -29.23     59.19 o
  -4  31   2       94.84      147.10     55.64 o
  -3  31   2       10.99       85.58     38.36 o
  -2  31   2       37.03        6.30     88.27 o
  -1  31   2       37.61       29.24     50.37 o
   0  31   2       99.58       84.27     49.15 o
   1  31   2       31.73       31.05     38.39 o
   2  31   2       33.27      -28.31     68.09 o
   3  31   2        3.99      -23.68     37.19 o
  -3  32   2        4.62       -9.24     37.95 o
  -2  32   2      379.16      422.48     46.90 o
  -1  32   2        0.33       10.01     39.59 o
   0  32   2       73.25      100.18     40.11 o
   1  32   2       77.44       55.34     53.51 o
   2  32   2       24.75      -16.69     39.95 o
   3  32   2       41.97       52.11     45.76 o
  -3  33   2       10.56       17.37     54.24 o
  -2  33   2        1.05       54.55     37.58 o
  -1  33   2       16.52      -47.98     47.98 o
   0  33   2      573.32      515.67     84.79 o
   1  33   2       34.81       50.17     40.49 o
   2  33   2        1.51       -8.26     40.09 o
 -11   0   3        6.25      -48.79     48.79 o
  -9   0   3      130.66      230.07     58.07 o
  -7   0   3     1367.24     1656.20     94.40 o
  -5   0   3       11.11       35.05     28.86 o
  -3   0   3     5272.00     5410.08    172.95 o
  -1   0   3   146164.53   111735.73   4447.85 o
   1   0   3     9649.90     9549.20    104.44 o
   3   0   3    28291.90    25890.12    447.98 o
   5   0   3     3167.57     2911.53    133.51 o
   7   0   3       19.90       30.69     47.62 o
   9   0   3        2.36       17.86     57.34 o
 -11   1   3        6.23      -13.59     41.39 o
 -10   1   3       13.90       15.69     26.82 o
  -9   1   3       46.43       17.08     37.00 o
  -8   1   3       20.90       35.33     17.71 o
  -7   1   3      306.40      351.51     25.64 o
  -6   1   3       80.18       26.52     26.22 o
  -5   1   3       12.86       53.63     35.53 o
  -4   1   3     5550.89     5350.97    156.84 o
  -3   1   3      634.08      656.69     41.31 o
  -2   1   3    16426.63    16666.61    346.82 o
  -1   1   3    38055.12    36380.53    460.00 o
   0   1   3    16547.89    17286.34    148.85 o
   1   1   3    29857.28    28298.11    221.32 o
   2   1   3     9782.81     9730.00     95.77 o
   3   1   3       17.53        7.64      4.95 o
   4   1   3      485.34      458.10     19.06 o
   5   1   3      850.12      817.17     22.64 o
   6   1   3      117.57      152.36     20.33 o
   7   1   3      211.44      156.48     35.66 o
   8   1   3        9.50       14.48     36.76 o
   9   1   3       89.26      114.70     43.28 o
 -11   2   3       19.90       37.78     33.44 o
 -10   2   3        0.04       -8.64     30.12 o
  -9   2   3      302.91      286.79     43.19 o
  -8   2   3        7.10       13.97     18.14 o
  -7   2   3      373.41      418.21     27.31 o
  -6   2   3       45.00       59.35     32.07 o
  -5   2   3     3758.30     3693.58     96.05 o
  -4   2   3     9115.76     9221.88    202.94 o
  -3   2   3    11930.89    11719.42    249.69 o
  -2   2   3      750.30      672.29     16.29 o
  -1   2   3    21404.32    21246.04    293.14 o
   0   2   3     8253.27     8128.72     77.37 o
   1   2   3     9683.09     9674.38     86.24 o
   2   2   3     1177.68     1183.37     14.36 o
   3   2   3     3715.17     3855.78     46.90 o
   4   2   3     1483.48     1398.71     25.43 o
   5   2   3     1941.51     1982.96     36.69 o
   6   2   3      132.12      140.20     18.14 o
   7   2   3      104.13       87.39     34.98 o
   8   2   3        0.15       25.70     36.56 o
   9   2   3        4.98       62.83     42.45 o
 -11   3   3       82.51      114.41     66.70 o
 -10   3   3        2.86       12.55     30.41 o
  -9   3   3       35.88       29.54     36.76 o
  -8   3   3      126.05      108.69     19.35 o
  -7   3   3        0.92       28.80     19.13 o
  -6   3   3      321.27      343.27     22.82 o
  -5   3   3      666.06      788.91     39.50 o
  -4   3   3      582.02      580.51     62.35 o
  -3   3   3    17714.33    16970.49    356.04 o
  -2   3   3    24978.67    25153.30    385.42 o
  -1   3   3    34856.91    33207.16    506.03 o
   0   3   3     3157.16     3215.24     30.35 o
   1   3   3       60.34       40.74      3.16 o
   2   3   3      351.85      394.61     10.95 o
   3   3   3        6.60       16.95      6.08 o
   4   3   3        0.07       10.21     11.14 o
   5   3   3       17.57       24.86     10.12 o
   6   3   3      270.71      252.90     19.88 o
   7   3   3      489.53      472.74     43.33 o
   8   3   3        0.38       61.00     37.40 o
   9   3   3       29.09       40.91     39.40 o
 -10   4   3        1.86      -12.53     25.98 o
  -9   4   3      111.19      147.67     39.27 o
  -8   4   3       46.78       50.72     21.67 o
  -7   4   3     1274.17     1227.18     66.19 o
  -6   4   3      998.03      967.16     34.50 o
  -5   4   3     2431.60     2381.35     70.77 o
  -4   4   3     4748.41     4735.44    112.01 o
  -3   4   3     1652.77     1715.37     39.05 o
  -2   4   3     2035.24     1925.89     34.70 o
  -1   4   3     1241.82     1210.18     22.19 o
   0   4   3     1758.13     1880.90     18.82 o
   1   4   3     8332.25     8351.43     75.08 o
   2   4   3      649.75      755.92     10.84 o
   3   4   3     7513.70     7261.72     93.87 o
   4   4   3       13.89       19.72      7.35 o
   5   4   3      297.91      264.36     16.20 o
   6   4   3       23.04       29.11     15.74 o
   7   4   3       63.54       75.84     33.37 o
   8   4   3        4.49       38.95     36.63 o
   9   4   3        2.05       34.08     40.16 o
 -10   5   3        5.13      -23.96     45.57 o
  -9   5   3      365.84      302.72     23.66 o
  -8   5   3      207.58      213.31     26.02 o
  -7   5   3       10.26       22.22     18.30 o
  -6   5   3      230.20      205.32     19.40 o
  -5   5   3     2135.34     2032.49     41.39 o
  -4   5   3     1010.41     1057.04     25.47 o
  -3   5   3     3610.52     3563.07     60.38 o
  -2   5   3     3530.96     3474.40     51.94 o
  -1   5   3     9710.82     9774.47    106.65 o
   0   5   3    15766.65    15949.11    146.79 o
   1   5   3    12042.88    11777.84    110.86 o
   2   5   3     1833.06     1836.40     21.87 o
   3   5   3      829.99      865.99     15.05 o
   4   5   3        0.76        5.79      7.40 o
   5   5   3      163.48      159.39     11.99 o
   6   5   3     1143.63     1115.84     33.50 o
   7   5   3      202.48      146.02     33.38 o
   8   5   3        0.11      -35.17     35.17 o
   9   5   3        2.06      -20.38     38.40 o
 -10   6   3       55.33       68.82     31.05 o
  -9   6   3       52.90       96.99     24.84 o
  -8   6   3       10.90        4.44     18.78 o
  -7   6   3      595.19      565.77     31.84 o
  -6   6   3     1724.94     1886.99     52.80 o
  -5   6   3    10095.69    10433.70    146.04 o
  -4   6   3     2629.17     2684.05     50.29 o
  -3   6   3      216.77      221.43      9.19 o
  -2   6   3    14963.77    14641.64    201.20 o
  -1   6   3    13268.52    13253.72    144.08 o
   0   6   3     9088.70     9072.56     81.56 o
   1   6   3      953.44      998.48     12.46 o
   2   6   3      329.45      307.17      8.03 o
   3   6   3      106.15       96.38      7.24 o
   4   6   3     1408.05     1517.17     23.04 o
   5   6   3      880.45      843.86     21.02 o
   6   6   3        0.73        9.01     16.20 o
   7   6   3        2.95       42.09     31.99 o
   8   6   3       56.18       44.98     72.30 o
   9   6   3       10.68        2.08     37.52 o
 -10   7   3        5.64      -10.43     29.46 o
  -9   7   3        8.30      -16.68     23.97 o
  -8   7   3       28.98       10.06     21.81 o
  -7   7   3      665.07      622.94     23.29 o
  -6   7   3       77.34       68.72     12.30 o
  -5   7   3      117.96      120.30     11.00 o
  -4   7   3      357.83      385.12     11.16 o
  -3   7   3    44192.57    41995.77    514.75 o
  -2   7   3       72.40       67.78      5.62 o
  -1   7   3     1261.87     1151.28     17.52 o
   0   7   3      964.03     1025.75     12.82 o
   1   7   3     4086.90     4092.93     39.51 o
   2   7   3      159.15      179.27      6.22 o
   3   7   3     4750.56     4661.77     61.16 o
   4   7   3       21.73       26.35      7.07 o
   5   7   3       23.76       30.53     10.21 o
   6   7   3       92.11       89.28     17.57 o
   7   7   3      260.13      258.93     35.95 o
   8   7   3        8.05       -7.98     34.60 o
   9   7   3       21.53       32.60     40.71 o
 -10   8   3       22.06      -19.87     39.39 o
  -9   8   3        1.92       -9.49     22.54 o
  -8   8   3        8.69        8.06     24.09 o
  -7   8   3      545.77      536.36     27.70 o
  -6   8   3      775.26      800.62     23.17 o
  -5   8   3     6406.03     6649.14     87.60 o
  -4   8   3       14.95       27.98      7.99 o
  -3   8   3      879.89      992.14     17.39 o
  -2   8   3     3342.30     3546.27     50.02 o
  -1   8   3    10787.06     9992.53    119.06 o
   0   8   3     7455.30     7432.52     71.10 o
   1   8   3      467.18      510.62      9.37 o
   2   8   3       20.67       18.72      3.73 o
   3   8   3      101.15      114.15      7.55 o
   4   8   3      995.99      958.08     21.39 o
   5   8   3     2737.33     2657.69     42.62 o
   6   8   3        1.66        7.45     22.70 o
   7   8   3      240.51      203.05     35.89 o
   8   8   3       50.79       24.97     34.04 o
   9   8   3       15.22       20.02     39.20 o
 -10   9   3        1.01       -7.42     39.32 o
  -9   9   3       83.43      102.79     27.88 o
  -8   9   3      154.28      140.65     22.79 o
  -7   9   3      455.63      410.76     19.92 o
  -6   9   3       31.22       10.18      8.10 o
  -5   9   3     2870.38     2938.47     43.16 o
  -4   9   3     1813.39     1856.70     28.90 o
  -3   9   3     7026.55     7177.40     91.85 o
  -2   9   3    11090.99    11879.82    131.70 o
  -1   9   3     2291.03     2174.17     29.80 o
   0   9   3     5317.47     5476.41     51.43 o
   1   9   3     5199.67     4948.65     47.61 o
   2   9   3     4884.38     4783.27     49.08 o
   3   9   3      416.81      415.28     11.27 o
   4   9   3      723.25      693.75     18.54 o
   5   9   3       95.77       83.46     11.26 o
   6   9   3       28.86       -0.36     16.17 o
   7   9   3       24.24       50.62     30.84 o
   8   9   3       26.14      -12.13     34.27 o
   9   9   3       12.83       -4.36     30.90 o
 -10  10   3       25.25      -26.64     80.10 o
  -9  10   3       33.19       89.88     48.28 o
  -8  10   3        2.73      -19.66     19.66 o
  -7  10   3      878.03      961.54     32.68 o
  -6  10   3        4.61       19.42      9.99 o
  -5  10   3      709.08      776.31     17.73 o
  -4  10   3     1519.33     1615.64     26.03 o
  -3  10   3      310.34      427.47     18.36 o
  -2  10   3     1872.28     1934.90     25.66 o
  -1  10   3      767.90      797.55     15.38 o
   0  10   3     5941.83     6001.49     56.27 o
   1  10   3      575.87      568.28     10.23 o
   2  10   3      194.11      209.50      6.99 o
   3  10   3     5866.23     5572.77     66.68 o
   4  10   3       18.60       26.45      9.05 o
   5  10   3      263.03      287.17     14.74 o
   6  10   3        7.14       -4.13     18.01 o
   7  10   3       66.77       64.02     25.37 o
   8  10   3        6.10       -3.83     28.21 o
   9  10   3        0.13       -0.08     31.17 o
 -10  11   3        0.47       32.76     62.47 o
  -9  11   3       12.33       75.45     37.18 o
  -8  11   3        0.49       -0.81     30.07 o
  -7  11   3       64.52       40.32     19.77 o
  -6  11   3      124.04      127.73     13.50 o
  -5  11   3      247.51      287.48     11.78 o
  -4  11   3     1857.86     1922.46     30.12 o
  -3  11   3     8873.96     9025.40    128.04 o
  -2  11   3      317.72      295.14      8.80 o
  -1  11   3     3547.74     3359.60     43.77 o
   0  11   3     4079.15     4432.25     41.20 o
   1  11   3       13.29       34.23      5.60 o
   2  11   3      483.31      483.38     10.21 o
   3  11   3        3.34       -4.58      8.06 o
   4  11   3       20.62       23.64     11.30 o
   5  11   3        0.28       -1.41     12.48 o
   6  11   3        6.16       30.08     18.84 o
   7  11   3       41.09       76.66     26.04 o
   8  11   3        0.98      -12.78     27.83 o
   9  11   3        1.22      -40.79     40.79 o
 -10  12   3       41.46       73.70     63.01 o
  -9  12   3       28.43       51.96     35.40 o
  -8  12   3        6.58      -31.26     31.26 o
  -7  12   3       58.76       71.31     21.39 o
  -6  12   3      190.83      249.53     19.11 o
  -5  12   3     2414.23     2535.05     38.56 o
  -4  12   3     3144.28     3310.39     52.48 o
  -3  12   3     1823.12     1935.44     33.67 o
  -2  12   3     1344.04     1418.93     20.75 o
  -1  12   3     4633.87     4390.11     52.40 o
   0  12   3     7028.42     6874.49     62.06 o
   1  12   3     3696.14     3936.35     54.03 o
   2  12   3      104.64      148.30      7.89 o
   3  12   3       57.58       80.86      9.41 o
   4  12   3     1116.19     1139.01     29.28 o
   5  12   3      455.47      507.61     22.23 o
   6  12   3        0.50      -18.59     18.59 o
   7  12   3       61.45       65.09     25.78 o
   8  12   3        1.44      -30.47     37.23 o
 -10  13   3        2.19      -28.61     56.30 o
  -9  13   3       24.85       51.72     37.02 o
  -8  13   3       22.99       55.61     33.35 o
  -7  13   3       58.12      109.47     23.87 o
  -6  13   3      157.10      148.54     18.14 o
  -5  13   3     1466.25     1579.60     53.51 o
  -4  13   3     3081.71     3130.77     58.49 o
  -3  13   3      199.92      180.18      8.23 o
  -2  13   3     9509.52     9376.49    108.04 o
  -1  13   3     8468.58     8381.37     81.22 o
   0  13   3     7027.68     7252.00     65.43 o
   1  13   3     8678.70     9002.40     87.98 o
   2  13   3     7925.06     8142.78     84.04 o
   3  13   3        4.28       18.69      8.64 o
   4  13   3       36.45       70.84     12.21 o
   5  13   3      348.75      300.55     19.34 o
   6  13   3      262.97      260.50     34.29 o
   7  13   3       12.48       23.99     33.96 o
   8  13   3        4.12      -11.34     37.97 o
 -10  14   3       62.60       64.98     64.66 o
  -9  14   3       88.44      150.13     39.43 o
  -8  14   3        0.31        9.29     31.36 o
  -7  14   3      636.37      837.76     38.96 o
  -6  14   3       30.09       23.66     16.32 o
  -5  14   3      444.91      442.24     26.77 o
  -4  14   3     1854.96     1956.61     43.47 o
  -3  14   3        9.09        9.80      7.78 o
  -2  14   3      154.36      167.20      8.31 o
  -1  14   3    10752.63    10696.81     98.47 o
   0  14   3     6925.20     6817.37     61.88 o
   1  14   3     6898.90     7039.44     70.32 o
   2  14   3     1708.62     1691.56     27.83 o
   3  14   3    14933.36    14766.80    214.10 o
   4  14   3        1.00       35.36     13.56 o
   5  14   3        4.53       13.18     16.48 o
   6  14   3        2.61       13.65     21.31 o
   7  14   3        3.08       -0.44     33.39 o
   8  14   3       13.80       -6.99     38.93 o
  -9  15   3       57.10       23.52     37.10 o
  -8  15   3        2.80      -19.25     32.77 o
  -7  15   3      359.84      507.53     38.08 o
  -6  15   3      240.56      248.70     20.79 o
  -5  15   3      383.33      427.81     23.42 o
  -4  15   3     2497.54     2448.77     52.00 o
  -3  15   3     1484.90     1538.13     27.06 o
  -2  15   3        5.08        9.36      6.80 o
  -1  15   3     6764.48     6810.41     68.35 o
   0  15   3      772.27      784.57     13.39 o
   1  15   3    16490.42    16629.44    167.61 o
   2  15   3      724.99      694.61     15.57 o
   3  15   3       18.29       18.44     10.23 o
   4  15   3      631.15      660.81     22.05 o
   5  15   3     1005.02      898.76     48.98 o
   6  15   3      135.09      148.42     34.96 o
   7  15   3       24.15       45.81     76.07 o
   8  15   3        4.64       60.80     40.35 o
  -9  16   3       25.46      -54.17     54.17 o
  -8  16   3       15.66       22.93     33.78 o
  -7  16   3        2.51      -23.05     23.05 o
  -6  16   3      308.52      270.56     25.13 o
  -5  16   3        8.90       14.70     15.73 o
  -4  16   3     1005.80     1090.08     42.37 o
  -3  16   3     1208.22     1229.65     23.79 o
  -2  16   3     2280.35     2280.61     31.12 o
  -1  16   3       10.83        3.55      7.35 o
   0  16   3     1622.06     1705.56     21.63 o
   1  16   3     3401.32     3598.35     46.46 o
   2  16   3      340.73      373.04     14.39 o
   3  16   3      986.86     1036.48     25.45 o
   4  16   3        9.01       27.75     18.30 o
   5  16   3      291.00      287.92     27.73 o
   6  16   3        1.32       25.43     31.10 o
   7  16   3        0.70      -14.34     35.18 o
   8  16   3       29.41       13.82     40.10 o
  -9  17   3       12.32       42.22     56.74 o
  -8  17   3       21.03       -3.97     46.66 o
  -7  17   3        8.45       48.62     42.87 o
  -6  17   3      269.80      283.70     26.43 o
  -5  17   3      354.41      342.47     22.48 o
  -4  17   3      565.01      554.35     21.99 o
  -3  17   3      860.75      922.39     30.21 o
  -2  17   3     1079.06     1090.88     29.83 o
  -1  17   3     4053.03     3953.01     51.75 o
   0  17   3      196.48      198.70     13.14 o
   1  17   3     2127.42     2140.46     33.94 o
   2  17   3       60.28       68.43     11.07 o
   3  17   3       10.73       14.36     14.50 o
   4  17   3       38.10       79.42     24.74 o
   5  17   3       18.51       36.24     22.43 o
   6  17   3        2.94      -24.80     31.71 o
   7  17   3       20.00       22.96     36.45 o
   8  17   3        5.73      -11.56     50.59 o
  -9  18   3       20.80       38.14     57.94 o
  -8  18   3       81.85        6.72     58.72 o
  -7  18   3      257.57      273.01     37.76 o
  -6  18   3      334.55      280.75     32.13 o
  -5  18   3       35.40       52.85     18.35 o
  -4  18   3      483.44      467.61     24.09 o
  -3  18   3      305.02      336.53     21.99 o
  -2  18   3      265.29      292.80     30.97 o
  -1  18   3     1363.63     1322.59     35.88 o
   0  18   3      259.82      281.06     22.94 o
   1  18   3      935.00      972.31     31.42 o
   2  18   3      309.54      285.91     16.23 o
   3  18   3     2881.21     2843.44     52.68 o
   4  18   3      177.79      195.58     19.55 o
   5  18   3      153.85      123.15     26.02 o
   6  18   3       23.01       31.09     34.03 o
   7  18   3       10.07       23.89     36.98 o
   8  18   3        2.57        8.08     40.14 o
  -9  19   3       81.55      104.63     60.94 o
  -8  19   3        7.41      -60.61     60.61 o
  -7  19   3       50.10       35.62     38.24 o
  -6  19   3      428.51      459.54     32.13 o
  -5  19   3      891.74      923.06     43.30 o
  -4  19   3     1196.64     1295.56     46.92 o
  -3  19   3        0.11        7.44     15.83 o
  -2  19   3     2078.92     2181.29     67.32 o
  -1  19   3     1771.89     1768.17     45.94 o
   0  19   3      152.36      168.35     15.72 o
   1  19   3     3319.89     3335.82     68.60 o
   2  19   3       86.16      102.85     20.21 o
   3  19   3      130.20      180.91     19.93 o
   4  19   3       53.15       60.20     20.49 o
   5  19   3      253.44      266.61     40.40 o
   6  19   3       50.97      113.24     36.25 o
   7  19   3       12.70       22.43     37.65 o
  -9  20   3       10.25      -55.83     55.83 o
  -8  20   3        2.37      -15.07     52.74 o
  -7  20   3      127.09      163.48     36.43 o
  -6  20   3      237.96      298.57     29.61 o
  -5  20   3      326.26      343.01     37.58 o
  -4  20   3     1577.38     1520.18     48.72 o
  -3  20   3      124.42       77.10     20.49 o
  -2  20   3     4663.54     4700.77     87.04 o
  -1  20   3       32.60       27.50     18.24 o
   0  20   3     2242.01     2205.76     60.55 o
   1  20   3       10.36      -19.90     20.69 o
   2  20   3      235.49      256.04     32.20 o
   3  20   3      865.40      916.88     35.37 o
   4  20   3      414.52      433.42     33.45 o
   5  20   3      128.08      114.60     30.66 o
   6  20   3       30.13       16.03     35.78 o
   7  20   3        2.84      -19.90     38.89 o
  -8  21   3        0.05        3.76     52.34 o
  -7  21   3       65.54       36.62     49.17 o
  -6  21   3      362.65      447.34     32.12 o
  -5  21   3       24.16       54.50     23.89 o
  -4  21   3      284.62      332.13     28.20 o
  -3  21   3     2747.04     2904.24    122.72 o
  -2  21   3      868.02      917.05     59.78 o
  -1  21   3      194.48      201.77     25.67 o
   0  21   3     2125.93     1937.47     56.74 o
   1  21   3     2114.57     2129.27    149.24 o
   2  21   3      402.90      388.62     36.48 o
   3  21   3      210.36      172.11     33.98 o
   4  21   3       30.43       58.14     32.65 o
   5  21   3       10.50        0.79     31.86 o
   6  21   3       59.33      125.20     37.99 o
   7  21   3       73.53      116.74     41.34 o
  -8  22   3       30.51       47.27     53.98 o
  -7  22   3       52.80        8.18     34.70 o
  -6  22   3      121.11       93.68     27.09 o
  -5  22   3     1645.10     1681.12     53.68 o
  -4  22   3      241.21      253.13     27.42 o
  -3  22   3       52.78       52.02     21.43 o
  -2  22   3     1440.47     1384.02     48.62 o
  -1  22   3     3835.21     3664.55     75.91 o
   0  22   3      148.03      163.90     24.81 o
   1  22   3        9.99       13.28     17.28 o
   2  22   3      146.60      198.82     33.49 o
   3  22   3       35.35        2.98     30.58 o
   4  22   3      231.28      187.01     36.10 o
   5  22   3      242.82      328.48     59.47 o
   6  22   3       12.70       41.58     49.03 o
   7  22   3        7.43        4.50     39.24 o
  -8  23   3       27.74       55.07     54.92 o
  -7  23   3       33.69       72.36     37.95 o
  -6  23   3        1.62       10.73     26.49 o
  -5  23   3      369.94      390.68     31.93 o
  -4  23   3      520.34      463.76     39.84 o
  -3  23   3      811.10      709.83     69.43 o
  -2  23   3      194.58      214.32     30.44 o
  -1  23   3        3.40       44.23     31.52 o
   0  23   3      328.47      358.17     30.39 o
   1  23   3      313.52      315.83     28.29 o
   2  23   3      998.76      939.57     52.73 o
   3  23   3       34.78        6.78     31.11 o
   4  23   3       54.27       82.79     36.30 o
   5  23   3       30.49       24.93     50.93 o
   6  23   3       47.62      -26.89     53.00 o
  -7  24   3      234.88      250.23     41.64 o
  -6  24   3       21.67       19.37     27.07 o
  -5  24   3       46.50       67.89     33.10 o
  -4  24   3       25.05      -28.85     28.85 o
  -3  24   3       14.01       11.87     45.96 o
  -2  24   3      226.93      253.07     43.78 o
  -1  24   3       37.18       17.02     24.81 o
   0  24   3      180.35      190.27     27.32 o
   1  24   3      214.01      214.11     39.57 o
   2  24   3      184.62      201.67     49.31 o
   3  24   3      269.62      281.65     39.36 o
   4  24   3       18.60       27.95     34.32 o
   5  24   3        0.65       58.81     54.15 o
   6  24   3       11.48      -14.80     54.76 o
  -6  25   3       15.78      -10.09     35.27 o
  -5  25   3        6.48       23.10     34.27 o
  -4  25   3      575.42      513.56     43.72 o
  -3  25   3      323.64      363.09     79.37 o
  -2  25   3      248.15      320.91     31.55 o
  -1  25   3      212.00      202.61     29.92 o
   0  25   3      197.73      175.90     27.21 o
   1  25   3      118.69       95.38     59.59 o
   2  25   3       21.69      -12.10     28.19 o
   3  25   3       84.82       86.77     36.84 o
   4  25   3       44.68      -13.26     37.98 o
   5  25   3        3.05       36.80     55.62 o
   6  25   3      119.66      201.22     63.30 o
  -6  26   3        6.89      -36.42     36.42 o
  -5  26   3      546.01      506.75     74.12 o
  -4  26   3       87.36       92.58     34.69 o
  -3  26   3      300.46      308.84     40.16 o
  -2  26   3        9.96       17.84     36.39 o
  -1  26   3     1782.25     1643.57     56.92 o
   0  26   3      662.55      650.31     37.88 o
   1  26   3      137.93      159.48     44.95 o
   2  26   3       71.30       80.57     53.29 o
   3  26   3      244.34      254.94     59.09 o
   4  26   3        2.38      -37.30     37.30 o
   5  26   3       46.57       84.61     58.16 o
  -6  27   3       73.69       52.40     70.45 o
  -5  27   3        0.90      -14.21     35.87 o
  -4  27   3      218.04      252.54     41.59 o
  -3  27   3      287.79      321.14     68.56 o
  -2  27   3     1645.93     1513.35     57.41 o
  -1  27   3      232.11      275.70     31.51 o
   0  27   3     1122.74     1075.16     98.79 o
   1  27   3       24.57       67.58     34.02 o
   2  27   3      682.52      570.60    215.07 o
   3  27   3        0.84       23.61     73.28 o
   4  27   3       85.37      131.84     42.19 o
   5  27   3       28.77       14.39     57.72 o
  -6  28   3       24.76       19.48     55.78 o
  -5  28   3       71.29      147.84     40.22 o
  -4  28   3       82.81       83.91     38.46 o
  -3  28   3        1.17      -34.33     34.33 o
  -2  28   3       99.19       93.88     29.45 o
  -1  28   3     1191.49     1258.77     53.40 o
   0  28   3      640.44      687.25     50.79 o
   1  28   3      531.48      591.76     47.39 o
   2  28   3       83.20       47.81     63.55 o
   3  28   3      600.88      498.59     48.22 o
   4  28   3       50.93      103.07     61.44 o
   5  28   3       33.96        6.66     60.21 o
  -5  29   3       67.44       41.83     39.98 o
  -4  29   3      215.58      224.09     42.55 o
  -3  29   3      272.47      234.42     40.91 o
  -2  29   3        2.99      -32.20     32.20 o
  -1  29   3      251.51      267.69     33.64 o
   0  29   3       27.54       49.32     33.97 o
   1  29   3      806.32      802.62     53.82 o
   2  29   3       42.75       71.34     37.69 o
   3  29   3       51.90       82.16     41.76 o
   4  29   3       33.87       40.72     55.70 o
  -5  30   3        3.46       16.05     40.14 o
  -4  30   3       31.79       88.43     40.34 o
  -3  30   3      537.03      479.73     47.83 o
  -2  30   3      249.67      214.31     55.81 o
  -1  30   3        0.37       63.02     37.19 o
   0  30   3       29.67       12.57     43.26 o
   1  30   3       36.10      -14.14     35.62 o
   2  30   3       11.59       -5.41     35.18 o
   3  30   3      178.14      177.23     48.35 o
  -4  31   3        2.46       50.66     39.51 o
  -3  31   3      237.01      234.84     42.86 o
  -2  31   3       19.19       12.77     50.27 o
  -1  31   3      497.24      461.11     47.26 o
   0  31   3        0.81       23.56     35.89 o
   1  31   3        0.11       32.43     37.04 o
   2  31   3        2.41      -25.72     37.86 o
   3  31   3        0.47       71.29     62.40 o
  -3  32   3      155.23      129.25     40.99 o
  -2  32   3       13.42       50.33     51.03 o
  -1  32   3       33.87      -46.87     61.66 o
   0  32   3       16.58       34.63     41.92 o
   1  32   3      294.38      326.42     46.06 o
   2  32   3      179.88      165.68     73.28 o
  -2  33   3      107.51       74.66     57.63 o
  -1  33   3       30.15       -6.26     38.81 o
   0  33   3       42.75      -30.78     36.91 o
   1  33   3      436.74      399.33     49.23 o
 -10   0   4       13.32       17.79     52.43 o
  -8   0   4      217.67      145.83     48.71 o
  -6   0   4       69.94      139.91     39.33 o
  -4   0   4    20750.92    18645.35    558.12 o
  -2   0   4     7451.57     7088.70    158.92 o
   0   0   4      206.04      202.32      6.81 o
   2   0   4      931.10      739.07     16.98 o
   4   0   4      762.98      759.84     27.31 o
   6   0   4      177.31      229.37     29.45 o
   8   0   4      341.92      227.23     58.74 o
 -11   1   4       23.01       56.78     29.66 o
 -10   1   4       60.86       94.57     41.82 o
  -9   1   4        2.59        0.23     35.34 o
  -8   1   4      410.67      374.52     29.88 o
  -7   1   4      537.22      666.44     44.90 o
  -6   1   4     2939.44     2884.98     89.60 o
  -5   1   4      132.08      104.66     21.46 o
  -4   1   4     2565.48     2549.93     68.87 o
  -3   1   4      692.55      583.05     28.83 o
  -2   1   4     7351.23     6808.39    109.05 o
  -1   1   4    13522.50    13731.82    153.29 o
   0   1   4     6400.62     6676.40     67.48 o
   1   1   4     4692.53     5028.95     43.56 o
   2   1   4       73.60       82.78      5.93 o
   3   1   4     1738.90     1675.42     23.77 o
   4   1   4     2613.15     2406.70     44.99 o
   5   1   4       38.65       28.70     10.86 o
   6   1   4     1380.18     1351.80     37.65 o
   7   1   4       90.19      119.30     37.21 o
   8   1   4       44.01       58.98     39.78 o
   9   1   4        1.05       17.07     48.88 o
 -11   2   4        6.80      -23.53     33.40 o
 -10   2   4       49.44       96.84     42.37 o
  -9   2   4       21.60        6.13     63.60 o
  -8   2   4       11.69       30.69     22.54 o
  -7   2   4        0.93       17.28     28.54 o
  -6   2   4     1940.81     1989.19     67.40 o
  -5   2   4      677.61      731.59     38.58 o
  -4   2   4       22.37       35.82     16.67 o
  -3   2   4     3836.56     3843.48     92.00 o
  -2   2   4     1036.87      955.09     21.33 o
  -1   2   4     9269.06     9133.00    109.66 o
   0   2   4     5235.66     5223.86     47.03 o
   1   2   4     7666.33     7845.18     69.02 o
   2   2   4      152.38      194.37      6.62 o
   3   2   4       64.51       77.36      6.99 o
   4   2   4     1138.81     1082.54     24.65 o
   5   2   4      760.83      749.12     21.91 o
   6   2   4       96.96       77.35     17.82 o
   7   2   4        5.44       40.38     33.64 o
   8   2   4       30.85       49.25     39.51 o
   9   2   4        5.18       -4.01     42.00 o
 -11   3   4        1.46        9.20     28.35 o
 -10   3   4       24.63       15.53     39.15 o
  -9   3   4        8.78        6.27     23.22 o
  -8   3   4      476.89      603.31     33.88 o
  -7   3   4       23.05       28.44     18.41 o
  -6   3   4      130.47      195.62     28.29 o
  -5   3   4      196.98      203.53     24.07 o
  -4   3   4     1169.73     1287.07     44.81 o
  -3   3   4     1242.64     1382.82     36.07 o
  -2   3   4      420.52      369.66     12.90 o
  -1   3   4     2161.98     2309.70     30.97 o
   0   3   4     7959.02     8225.89     75.52 o
   1   3   4      918.65      888.88     11.64 o
   2   3   4     8558.27     8246.66     83.63 o
   3   3   4      715.59      722.49     14.24 o
   4   3   4       91.43       89.62     10.38 o
   5   3   4      248.57      236.51     13.83 o
   6   3   4       83.40      101.07     18.78 o
   7   3   4        0.25       -0.05     32.52 o
   8   3   4        0.63       20.79     51.70 o
   9   3   4        2.86      -20.55     41.16 o
 -11   4   4        2.27        8.09     31.93 o
 -10   4   4      127.27       77.10     35.22 o
  -9   4   4       10.45       49.37     24.12 o
  -8   4   4       29.66        9.20     20.88 o
  -7   4   4      142.64      148.69     21.69 o
  -6   4   4      233.89      296.04     31.31 o
  -5   4   4      184.95      137.08     22.42 o
  -4   4   4     7980.78     7385.35    158.51 o
  -3   4   4     2721.39     2697.58     48.68 o
  -2   4   4     9207.04     9219.62    145.52 o
  -1   4   4      227.51      265.14      7.71 o
   0   4   4       13.64       16.29      3.52 o
   1   4   4       53.99       87.96      7.98 o
   2   4   4      137.85      122.37      6.34 o
   3   4   4       75.85      113.01     11.06 o
   4   4   4        2.98        7.95      8.32 o
   5   4   4       28.05       20.35     10.78 o
   6   4   4      144.98      121.47     19.16 o
   7   4   4       98.36       53.70     33.65 o
   8   4   4       94.98      111.68     53.72 o
   9   4   4        0.12        9.82     87.45 o
 -11   5   4        0.56      -20.87     43.95 o
 -10   5   4       36.46       36.61     29.07 o
  -9   5   4        0.01      -26.83     26.83 o
  -8   5   4        3.57        7.62     18.74 o
  -7   5   4      119.95      164.81     19.10 o
  -6   5   4      621.03      625.99     20.73 o
  -5   5   4      157.21      184.47     18.97 o
  -4   5   4     5248.13     5147.90     86.86 o
  -3   5   4      691.88      618.06     17.81 o
  -2   5   4      683.75      619.99     13.43 o
  -1   5   4    11569.17    11703.61    127.92 o
   0   5   4     5914.05     6010.66     55.37 o
   1   5   4     8666.46     9135.19     86.87 o
   2   5   4     1352.85     1426.22     20.97 o
   3   5   4      487.92      493.97     11.27 o
   4   5   4     2283.13     2257.56     42.14 o
   5   5   4       27.84       35.32     11.04 o
   6   5   4      115.79      124.76     19.27 o
   7   5   4        2.67       14.17     32.19 o
   8   5   4        2.62       -8.88     37.31 o
   9   5   4        3.27       11.45     40.24 o
 -10   6   4       11.06       35.60     26.70 o
  -9   6   4      167.41      136.98     48.98 o
  -8   6   4        6.29       36.16     23.09 o
  -7   6   4      831.32      817.26     29.93 o
  -6   6   4      133.21      189.07     14.19 o
  -5   6   4     1425.80     1456.39     33.68 o
  -4   6   4       91.86      135.66     12.45 o
  -3   6   4     3440.83     3358.62     68.35 o
  -2   6   4    10209.12    10450.91    134.74 o
  -1   6   4    17826.09    18381.35    199.13 o
   0   6   4    14011.93    14339.36    127.86 o
   1   6   4     7573.13     7378.70     67.98 o
   2   6   4       56.55       70.30      6.45 o
   3   6   4     1741.94     1780.12     29.19 o
   4   6   4       32.46       44.11      9.15 o
   5   6   4      177.81      170.56     13.21 o
   6   6   4      120.18      144.86     20.98 o
   7   6   4        7.65       31.08     32.68 o
   8   6   4       50.74       31.00     38.26 o
   9   6   4        0.13       -8.87     40.32 o
 -10   7   4        1.03      -21.06     25.08 o
  -9   7   4       38.17       21.95     37.68 o
  -8   7   4      307.71      428.51     72.23 o
  -7   7   4       72.29       75.13     16.95 o
  -6   7   4      446.38      521.04     24.55 o
  -5   7   4        5.92       14.86      7.62 o
  -4   7   4       18.82       27.53      7.66 o
  -3   7   4      119.39      143.32      9.75 o
  -2   7   4    15373.87    15159.41    178.87 o
  -1   7   4     3624.56     3510.13     41.40 o
   0   7   4     5530.97     5447.65     50.80 o
   1   7   4     1098.53     1152.19     17.81 o
   2   7   4    19980.60    19262.72    211.17 o
   3   7   4        5.42        2.48      6.43 o
   4   7   4        5.72       12.35      9.81 o
   5   7   4       51.69       56.44     11.67 o
   6   7   4        1.75       30.44     19.49 o
   7   7   4        9.35       22.83     45.30 o
   8   7   4        1.76       24.09     36.01 o
   9   7   4        7.50       22.23     40.83 o
 -10   8   4        0.66      -37.87     37.87 o
  -9   8   4        3.23        6.18     28.53 o
  -8   8   4      120.00      158.11     27.43 o
  -7   8   4      151.85      159.73     18.74 o
  -6   8   4        2.86        6.16      8.72 o
  -5   8   4     1590.88     1672.70     28.27 o
  -4   8   4      177.99      211.77      9.05 o
  -3   8   4      593.17      618.56     14.22 o
  -2   8   4    10293.60    10465.48    125.07 o
  -1   8   4     2497.37     2318.80     31.94 o
   0   8   4    18997.88    18303.42    164.11 o
   1   8   4     4534.51     4362.83     49.37 o
   2   8   4       46.84       52.69      5.70 o
   3   8   4      693.88      669.15     15.16 o
   4   8   4     2647.68     2614.81     48.47 o
   5   8   4      157.50      189.78     27.07 o
   6   8   4      296.33      246.48     21.82 o
   7   8   4       25.01       20.43     31.99 o
   8   8   4       40.50       69.35     38.53 o
 -10   9   4        1.03      -38.70     38.70 o
  -9   9   4        0.23      -32.16     32.16 o
  -8   9   4      111.38      144.26     30.91 o
  -7   9   4       26.97       31.51     25.14 o
  -6   9   4     1146.59     1094.53     26.62 o
  -5   9   4      668.09      706.36     17.20 o
  -4   9   4     4783.14     4891.42     65.50 o
  -3   9   4     3262.67     3229.78     41.64 o
  -2   9   4       51.74       63.17      5.91 o
  -1   9   4     7588.48     7991.49     97.09 o
   0   9   4     5302.46     5213.01     49.61 o
   1   9   4     1675.10     1828.67     24.63 o
   2   9   4     3934.98     4051.78     46.52 o
   3   9   4      123.13       96.14      7.44 o
   4   9   4     3264.45     3078.51     48.08 o
   5   9   4      238.58      188.52     19.89 o
   6   9   4      113.79      135.89     30.93 o
   7   9   4        0.59       13.37     33.14 o
   8   9   4        7.56        3.35     36.70 o
 -10  10   4        0.37       40.78     39.60 o
  -9  10   4        7.85        1.00     48.72 o
  -8  10   4       29.81      -19.65     30.54 o
  -7  10   4      224.53      234.67     26.54 o
  -6  10   4      100.88       98.72     12.65 o
  -5  10   4      247.71      231.51     12.68 o
  -4  10   4     3939.48     3931.73     54.11 o
  -3  10   4     2333.88     2337.25     36.30 o
  -2  10   4     8953.45     8779.04     99.31 o
  -1  10   4      261.50      333.03     10.87 o
   0  10   4     3049.95     3101.46     31.37 o
   1  10   4      205.79      237.25      9.15 o
   2  10   4     1022.95     1005.80     20.06 o
   3  10   4       80.05       72.74     10.70 o
   4  10   4       21.57       31.73     10.26 o
   5  10   4      217.01      183.97     19.56 o
   6  10   4      330.08      287.08     27.97 o
   7  10   4        3.21       15.36     26.61 o
   8  10   4       45.63       38.04     29.92 o
 -10  11   4        1.34       29.67     39.50 o
  -9  11   4        6.39       19.03     36.76 o
  -8  11   4      515.04      551.14     45.87 o
  -7  11   4      599.03      555.54     42.68 o
  -6  11   4     1612.89     1547.21     49.42 o
  -5  11   4     1299.02     1308.49     30.00 o
  -4  11   4       27.51       39.98      6.82 o
  -3  11   4     1604.03     1694.84     26.08 o
  -2  11   4     1330.65     1425.77     22.72 o
  -1  11   4      429.95      430.25     12.27 o
   0  11   4      502.47      475.22     13.14 o
   1  11   4       20.69       33.34      6.46 o
   2  11   4     3952.43     4073.80     47.35 o
   3  11   4       87.15      102.52     11.18 o
   4  11   4     1234.54     1165.86     26.82 o
   5  11   4        2.19        1.08     16.80 o
   6  11   4       11.88        2.10     23.91 o
   7  11   4       43.64       46.70     27.34 o
   8  11   4       21.23       50.51     30.08 o
 -10  12   4       20.84      -85.83     85.83 o
  -9  12   4        3.24      -33.68     33.68 o
  -8  12   4       28.84       66.67     33.25 o
  -7  12   4       54.62       67.15     86.24 o
  -6  12   4      662.79      693.97     52.58 o
  -5  12   4        5.31       15.83     15.68 o
  -4  12   4      635.19      650.50     19.37 o
  -3  12   4     5659.09     5687.93     66.63 o
  -2  12   4     1770.10     1787.61     26.82 o
  -1  12   4      559.39      522.78     15.94 o
   0  12   4     7254.56     6917.15     67.70 o
   1  12   4     2661.92     2741.52     31.04 o
   2  12   4      480.21      480.47     13.98 o
   3  12   4      247.23      253.69     16.39 o
   4  12   4      719.52      782.92     23.29 o
   5  12   4        2.45        4.37     17.28 o
   6  12   4       83.63       78.75     25.39 o
   7  12   4        3.31       29.46     35.04 o
   8  12   4        6.55       -8.65     36.99 o
 -10  13   4       28.95       10.94     40.91 o
  -9  13   4        1.19      -76.84     97.17 o
  -8  13   4      122.10      119.35     96.57 o
  -7  13   4      111.44      121.67     29.68 o
  -6  13   4     1368.31     1352.32     54.69 o
  -5  13   4     2545.69     2567.45     60.83 o
  -4  13   4      634.76      546.47     25.26 o
  -3  13   4     3191.75     3005.32     38.21 o
  -2  13   4     1562.73     1573.71     24.95 o
  -1  13   4     9711.19     9680.26    110.07 o
   0  13   4      128.38      139.40      6.52 o
   1  13   4     2762.19     2934.61     34.52 o
   2  13   4     1302.99     1318.39     31.22 o
   3  13   4     1627.81     1653.36     29.67 o
   4  13   4      354.64      378.41     19.86 o
   5  13   4       65.17       27.85     20.35 o
   6  13   4       36.07       24.62     23.86 o
   7  13   4        8.22       13.44     26.20 o
   8  13   4        8.29       33.84     86.77 o
 -10  14   4        3.18      -40.19     40.19 o
  -9  14   4        6.37       22.14     52.55 o
  -8  14   4      241.52      186.17     36.40 o
  -7  14   4        6.12       -3.04     27.04 o
  -6  14   4       52.30       48.09     27.06 o
  -5  14   4      161.37      164.58     20.16 o
  -4  14   4    10817.12    10477.57    168.71 o
  -3  14   4      155.03      143.83      9.88 o
  -2  14   4     4490.51     4467.21     59.31 o
  -1  14   4      885.62      817.93     15.65 o
   0  14   4     3170.81     3137.99     32.44 o
   1  14   4     1256.43     1345.38     21.78 o
   2  14   4     2660.20     2520.03     41.10 o
   3  14   4      246.75      239.66     15.46 o
   4  14   4     2105.79     1977.72     56.41 o
   5  14   4       62.72       88.53     19.52 o
   6  14   4      202.72      217.29     27.03 o
   7  14   4       26.83       -7.49     49.97 o
   8  14   4       35.91       45.96     40.02 o
 -10  15   4       15.10       39.19     57.01 o
  -9  15   4       16.99        3.36     37.50 o
  -8  15   4        8.63        2.48     46.77 o
  -7  15   4       39.29       16.39     29.06 o
  -6  15   4     1354.19     1495.03     65.87 o
  -5  15   4       99.10      104.96     17.16 o
  -4  15   4      988.33      993.08     27.63 o
  -3  15   4     1223.15     1251.69     25.31 o
  -2  15   4     4021.38     3870.12     49.59 o
  -1  15   4     1498.13     1473.57     22.50 o
   0  15   4       23.14       17.00      5.22 o
   1  15   4     2667.64     2786.77     37.73 o
   2  15   4      351.14      409.42     16.95 o
   3  15   4      873.32      850.05     26.32 o
   4  15   4     1461.22     1528.67     46.24 o
   5  15   4       13.00       19.52     18.41 o
   6  15   4      199.76      286.69     41.14 o
   7  15   4        4.31       11.61     37.44 o
   8  15   4        0.45       51.46     41.53 o
  -9  16   4        8.81       53.87     38.48 o
  -8  16   4        1.37      -29.69     33.20 o
  -7  16   4      113.36      174.36     34.83 o
  -6  16   4      484.62      526.78     39.46 o
  -5  16   4      246.48      265.95     20.60 o
  -4  16   4     3656.94     3684.89     70.21 o
  -3  16   4     1191.50     1241.92     31.09 o
  -2  16   4      329.75      350.72     23.25 o
  -1  16   4      202.91      199.58     15.70 o
   0  16   4     3864.54     3802.00     43.05 o
   1  16   4     1997.78     1903.49     28.75 o
   2  16   4     1683.77     1670.36     34.22 o
   3  16   4       42.27       58.37     15.55 o
   4  16   4       22.16       27.29     14.58 o
   5  16   4        0.88      -16.16     22.68 o
   6  16   4        1.74       -2.07     32.29 o
   7  16   4       22.88       62.62     39.45 o
  -9  17   4       12.40      -21.01     37.54 o
  -8  17   4      412.93      465.75     68.12 o
  -7  17   4        0.39      -26.39     30.68 o
  -6  17   4     1077.54     1064.02     52.03 o
  -5  17   4       19.21        8.79     17.42 o
  -4  17   4        2.60       17.04     16.27 o
  -3  17   4     1105.26     1171.18     31.55 o
  -2  17   4      487.44      545.30     42.72 o
  -1  17   4      583.43      647.54     32.11 o
   0  17   4      309.85      322.86     19.00 o
   1  17   4      105.30       91.47     10.64 o
   2  17   4     1031.90      955.70     24.37 o
   3  17   4       39.78       14.31     15.39 o
   4  17   4      664.54      704.13     35.51 o
   5  17   4      109.83      119.46     26.09 o
   6  17   4        6.73      -12.26     32.59 o
   7  17   4        3.70      -17.72     50.02 o
  -9  18   4       58.02      164.55     42.07 o
  -8  18   4       76.02      128.21     37.72 o
  -7  18   4        1.37       42.24     31.35 o
  -6  18   4        1.25       17.30     28.02 o
  -5  18   4     1792.67     1724.64     44.85 o
  -4  18   4     2296.78     2282.18     51.13 o
  -3  18   4      109.08      110.67     15.90 o
  -2  18   4     2302.93     2265.48     50.92 o
  -1  18   4     1056.10     1158.92     44.81 o
   0  18   4      551.70      549.87     23.09 o
   1  18   4       39.15       35.00     19.72 o
   2  18   4     1004.04     1032.41     32.42 o
   3  18   4      148.78      164.48     20.76 o
   4  18   4        0.81       27.47     18.14 o
   5  18   4      100.65       98.88     26.03 o
   6  18   4      159.45      182.25     55.53 o
   7  18   4        8.89       37.91     37.22 o
  -9  19   4       23.12      -19.02     38.65 o
  -8  19   4       21.95       -7.96     34.49 o
  -7  19   4       13.70       22.52     33.48 o
  -6  19   4     1321.31     1283.79     59.77 o
  -5  19   4      101.73      104.86     19.94 o
  -4  19   4     2761.42     2592.52    144.28 o
  -3  19   4      596.30      560.73     26.44 o
  -2  19   4     1690.06     1556.92     41.86 o
  -1  19   4     2955.51     2970.90     80.52 o
   0  19   4      258.61      278.83     19.29 o
   1  19   4      263.19      261.18     37.46 o
   2  19   4       33.60       35.59     26.45 o
   3  19   4       12.90        1.28     22.48 o
   4  19   4      528.17      580.86     29.41 o
   5  19   4       16.50       19.48     34.71 o
   6  19   4      124.27      166.76     39.30 o
   7  19   4        6.41       24.87     37.66 o
  -9  20   4        6.08       22.34     59.05 o
  -8  20   4       60.68       79.08     52.71 o
  -7  20   4        9.38       72.01     33.53 o
  -6  20   4       98.05      148.36     33.80 o
  -5  20   4      297.42      285.44     26.80 o
  -4  20   4      206.01      222.75     25.30 o
  -3  20   4     2356.70     2263.42     53.11 o
  -2  20   4     1843.94     1901.09     63.30 o
  -1  20   4     4555.28     4094.46     89.13 o
   0  20   4     1182.64     1173.80     44.26 o
   1  20   4     1228.78     1324.90     56.60 o
   2  20   4        3.84        8.85     26.72 o
   3  20   4      446.26      527.97     41.25 o
   4  20   4       75.80       97.48     28.66 o
   5  20   4       19.40      -19.71     33.25 o
   6  20   4       11.91       23.54     36.87 o
   7  20   4        6.01      -27.89     36.97 o
  -8  21   4      139.95      101.99     49.31 o
  -7  21   4        8.64      -29.92     33.40 o
  -6  21   4       41.40       10.63     31.45 o
  -5  21   4      314.30      338.80     29.45 o
  -4  21   4      227.07      231.34     25.65 o
  -3  21   4        1.88      -18.64     18.64 o
  -2  21   4     1911.25     2061.39     60.02 o
  -1  21   4      293.70      321.68     39.53 o
   0  21   4      718.17      726.22     42.31 o
   1  21   4     1162.79     1149.78     53.86 o
   2  21   4     3957.76     3836.23    125.12 o
   3  21   4       71.09      108.17     34.21 o
   4  21   4       13.44      -19.36     34.64 o
   5  21   4        2.69       -5.29     33.61 o
   6  21   4       33.05       63.62     37.79 o
  -8  22   4        5.94       -9.15     36.98 o
  -7  22   4        3.86      -33.47     33.59 o
  -6  22   4        1.61       61.57     33.73 o
  -5  22   4      180.30      197.40     26.76 o
  -4  22   4      510.02      528.74     32.15 o
  -3  22   4       11.33       45.92     43.61 o
  -2  22   4     1317.35     1364.11     67.14 o
  -1  22   4      689.11      667.34     45.35 o
   0  22   4     5697.72     5488.81    163.19 o
   1  22   4       10.90       34.83     31.09 o
   2  22   4       44.34       25.87     29.86 o
   3  22   4      117.10       68.69     34.03 o
   4  22   4      284.56      212.47     81.27 o
   5  22   4       60.00       49.65     52.21 o
   6  22   4       35.70       45.54     56.72 o
  -8  23   4        7.67       -4.33     40.92 o
  -7  23   4      144.23      128.34     44.52 o
  -6  23   4       40.54       42.50     33.33 o
  -5  23   4      189.92      218.86     39.07 o
  -4  23   4      814.04      751.95     37.56 o
  -3  23   4     1846.50     1697.81     56.06 o
  -2  23   4      788.87      758.52     70.52 o
  -1  23   4       74.33       88.12     32.24 o
   0  23   4      535.57      519.69     53.28 o
   1  23   4      150.43      140.29     34.21 o
   2  23   4      304.52      341.82     42.79 o
   3  23   4      389.00      361.98     66.80 o
   4  23   4      639.05      575.70     49.20 o
   5  23   4       24.55       47.01     53.00 o
   6  23   4        8.25       17.51     57.54 o
  -7  24   4       24.94       74.10     47.41 o
  -6  24   4       66.75       68.63     36.65 o
  -5  24   4       12.26       26.64     32.20 o
  -4  24   4      721.74      727.99     49.18 o
  -3  24   4       45.31       59.14     33.48 o
  -2  24   4      550.91      503.84     45.02 o
  -1  24   4       43.06        1.99     31.71 o
   0  24   4       20.22        8.98     38.12 o
   1  24   4        0.31       43.46     31.10 o
   2  24   4       60.03       96.45     32.75 o
   3  24   4       48.37       67.97     35.12 o
   4  24   4        1.86      -36.97     36.97 o
   5  24   4       17.15        8.31     54.45 o
   6  24   4       31.85       39.91     58.39 o
  -7  25   4        2.81      -26.89     53.72 o
  -6  25   4       27.96       11.90     52.42 o
  -5  25   4        4.50        8.68     32.71 o
  -4  25   4       41.28       97.84     50.29 o
  -3  25   4      205.97      177.52     35.92 o
  -2  25   4      123.91      150.25     37.77 o
  -1  25   4       50.61        0.58     31.06 o
   0  25   4      142.69      189.92     73.72 o
   1  25   4      251.46      251.22     61.12 o
   2  25   4      977.26     1016.96    146.52 o
   3  25   4        0.58       -0.97     36.36 o
   4  25   4       52.96       -5.97     38.00 o
   5  25   4       16.75       -6.77     56.54 o
  -7  26   4       30.83        0.54     56.32 o
  -6  26   4      110.21      100.19     53.03 o
  -5  26   4       30.64        3.16     36.89 o
  -4  26   4       60.31       72.26     36.04 o
  -3  26   4      512.03      511.16     55.54 o
  -2  26   4      325.45      360.40     42.38 o
  -1  26   4       18.78        6.41     33.55 o
   0  26   4     3009.26     2812.62     92.26 o
   1  26   4      144.26       88.51     71.12 o
   2  26   4       11.29       29.83     35.29 o
   3  26   4        5.14       48.42     38.02 o
   4  26   4      247.82      265.37     44.62 o
   5  26   4        0.86      -24.99     55.44 o
  -6  27   4       91.23       14.56     52.33 o
  -5  27   4       61.45       45.97     37.57 o
  -4  27   4       49.94       19.25     34.23 o
  -3  27   4      948.98      928.54    110.65 o
  -2  27   4       87.69       93.89     56.55 o
  -1  27   4      824.29      782.50     53.39 o
   0  27   4       30.17       -6.25     34.83 o
   1  27   4      477.57      534.75     69.36 o
   2  27   4      774.59      782.33     53.78 o
   3  27   4      366.16      440.45     48.50 o
   4  27   4      153.71      203.54     46.10 o
  -6  28   4       68.09       66.93     59.93 o
  -5  28   4       67.96       89.69     44.56 o
  -4  28   4      721.74      873.11     56.77 o
  -3  28   4      135.96       69.82     38.76 o
  -2  28   4      532.65      459.02     45.96 o
  -1  28   4      334.21      317.06     41.99 o
   0  28   4      194.27      103.85    101.49 o
   1  28   4      133.80       76.43     35.82 o
   2  28   4      124.87      147.59     41.16 o
   3  28   4        2.81       16.91     39.54 o
   4  28   4       32.81       68.04     42.04 o
  -5  29   4        4.85      113.98     56.92 o
  -4  29   4        7.53      -28.87     41.86 o
  -3  29   4       62.64       52.63     37.99 o
  -2  29   4      745.07      670.73     51.32 o
  -1  29   4       73.73       64.59     36.76 o
   0  29   4       21.37       56.86     49.69 o
   1  29   4       65.12      137.44     62.07 o
   2  29   4       10.88        7.51     36.55 o
   3  29   4       48.86       59.17     40.63 o
  -5  30   4       60.60       19.88     59.92 o
  -4  30   4       11.46       -1.04     38.99 o
  -3  30   4       99.81      205.61     61.85 o
  -2  30   4        0.91      -15.00     35.71 o
  -1  30   4       44.60       60.39     38.66 o
   0  30   4       41.23       -1.39     35.63 o
   1  30   4      281.11      301.41     63.97 o
   2  30   4        7.52        5.91     41.29 o
   3  30   4        1.06      -38.67     38.67 o
  -4  31   4       28.80       54.82     41.02 o
  -3  31   4       56.70       75.95     53.49 o
  -2  31   4      184.73      200.64     48.87 o
  -1  31   4      127.36      106.19     38.94 o
   0  31   4        7.00       22.11     38.71 o
   1  31   4       17.15      -35.28     35.28 o
   2  31   4      146.94       65.13     27.40 o
  -3  32   4      154.12      181.03     58.44 o
  -2  32   4       57.55       38.28     57.44 o
  -1  32   4      135.70      287.95     55.35 o
   0  32   4        2.93        7.67     37.73 o
   1  32   4        2.64      -10.11     37.02 o
  -1  33   4      346.09      279.92     46.34 o
   0  33   4       85.12      127.80     58.70 o
 -11   0   5       45.80      -48.49     59.92 o
  -9   0   5       61.83      153.69     53.51 o
  -7   0   5       47.43       -7.61     40.51 o
  -5   0   5      765.40      866.17     63.02 o
  -3   0   5    43026.76    41368.05   1207.76 o
  -1   0   5     2279.03     2243.60     36.58 o
   1   0   5    16656.67    15717.22    267.02 o
   3   0   5     1724.63     1649.94     41.94 o
   5   0   5       27.36      -31.13     31.13 o
   7   0   5       80.13      103.22     54.36 o
 -11   1   5       25.18       55.53     44.36 o
 -10   1   5       15.40       24.72     89.10 o
  -9   1   5       77.41       49.36     25.25 o
  -8   1   5       19.62       17.80     32.13 o
  -7   1   5      462.39      307.98     37.44 o
  -6   1   5     1401.59     1346.64     55.82 o
  -5   1   5        8.43       20.82     25.20 o
  -4   1   5     1997.07     1984.34     64.24 o
  -3   1   5     1449.94     1375.12     34.38 o
  -2   1   5     1225.36     1130.90     22.65 o
  -1   1   5    12535.98    12201.13    129.28 o
   0   1   5    14597.71    14834.93    129.28 o
   1   1   5      948.02      999.11     13.07 o
   2   1   5     1401.65     1439.21     21.43 o
   3   1   5      216.04      254.68     12.92 o
   4   1   5      795.47      719.87     19.45 o
   5   1   5      118.16      118.85     17.84 o
   6   1   5        0.02       50.24     30.96 o
   7   1   5       61.14       80.55     38.38 o
   8   1   5       11.22       41.96     40.15 o
 -11   2   5        2.31       10.02     35.23 o
 -10   2   5       29.76       64.15     40.37 o
  -9   2   5       19.55       85.19     25.64 o
  -8   2   5       99.73      123.60     66.43 o
  -7   2   5     1253.89     1212.68     55.89 o
  -6   2   5      170.68      199.79     60.24 o
  -5   2   5     6108.01     6016.94    143.38 o
  -4   2   5       19.43       16.28     15.66 o
  -3   2   5     2583.10     2526.06     47.02 o
  -2   2   5     1493.64     1391.11     26.16 o
  -1   2   5     4440.81     4445.65     46.91 o
   0   2   5     1047.71     1109.32     13.72 o
   1   2   5     2992.80     3353.50     36.32 o
   2   2   5     2687.81     2674.66     38.54 o
   3   2   5     2035.75     2063.04     32.66 o
   4   2   5       73.36       86.77     11.25 o
   5   2   5      376.26      401.23     22.90 o
   6   2   5        4.95       14.47     30.92 o
   7   2   5        2.72       39.48     34.47 o
   8   2   5        0.46       52.38     41.73 o
 -11   3   5        0.15      -33.89     37.05 o
 -10   3   5        3.33       25.32     33.01 o
  -9   3   5      199.35      185.87     28.09 o
  -8   3   5       24.58        3.67     21.82 o
  -7   3   5      103.64       71.49     30.73 o
  -6   3   5      354.84      312.16     33.08 o
  -5   3   5     1206.77     1225.02     49.17 o
  -4   3   5     3448.09     3438.45     61.93 o
  -3   3   5    17761.99    17264.67    269.19 o
  -2   3   5     6679.09     6908.46    100.47 o
  -1   3   5     2393.16     2454.22     29.27 o
   0   3   5     3239.86     3468.07     34.24 o
   1   3   5      806.20      747.73     12.00 o
   2   3   5       38.64       29.76      6.50 o
   3   3   5       56.25       36.46      7.69 o
   4   3   5      295.94      278.50     14.02 o
   5   3   5      616.25      626.71     26.51 o
   6   3   5        0.65      -23.42     28.36 o
   7   3   5       62.48      122.39     36.23 o
   8   3   5        5.46       25.80     53.85 o
 -11   4   5        2.12      -31.83     33.12 o
 -10   4   5        4.69       20.79     33.07 o
  -9   4   5       43.71       59.69     29.09 o
  -8   4   5      118.36       87.70     22.37 o
  -7   4   5      301.79      334.75     40.24 o
  -6   4   5      532.41      522.64     39.75 o
  -5   4   5      289.78      326.08     62.63 o
  -4   4   5      913.25     1037.63     26.85 o
  -3   4   5     5836.89     5971.92     98.75 o
  -2   4   5     3320.85     3404.71     53.11 o
  -1   4   5      538.78      653.17     17.15 o
   0   4   5     4889.42     4907.38     46.98 o
   1   4   5     9460.48     9627.01     97.24 o
   2   4   5       43.94       46.32      8.20 o
   3   4   5     1410.55     1338.97     23.24 o
   4   4   5       32.08       40.36     13.02 o
   5   4   5      513.38      461.66     23.92 o
   6   4   5      134.21      157.85     34.19 o
   7   4   5       48.49      106.74     35.43 o
   8   4   5        1.81      -35.51     55.69 o
 -11   5   5       39.54        5.51     28.65 o
 -10   5   5       27.57       19.75     31.52 o
  -9   5   5       86.36       66.92     29.74 o
  -8   5   5       18.31       55.75     19.90 o
  -7   5   5       75.33      102.48     17.86 o
  -6   5   5       34.54        9.33     18.11 o
  -5   5   5        6.54       13.43     10.76 o
  -4   5   5      139.59      133.38     11.59 o
  -3   5   5      236.92      204.41     10.65 o
  -2   5   5      376.64      362.72     11.41 o
  -1   5   5    15655.67    15647.33    153.69 o
   0   5   5    11007.48    11349.21    103.45 o
   1   5   5     4346.76     4320.37     46.62 o
   2   5   5      647.55      744.30     18.33 o
   3   5   5      611.78      621.41     23.22 o
   4   5   5      766.58      749.31     25.38 o
   5   5   5       29.24        9.43     15.89 o
   6   5   5        8.94       14.89     30.80 o
   7   5   5        6.06       -6.81     34.10 o
   8   5   5       27.60       57.43     39.34 o
 -10   6   5       23.85      -10.20     31.48 o
  -9   6   5      127.75       70.63     30.17 o
  -8   6   5       77.03       80.08     27.63 o
  -7   6   5      819.83      936.43     48.84 o
  -6   6   5      103.41      146.66     22.16 o
  -5   6   5       37.56       42.23     11.68 o
  -4   6   5      821.47      808.58     26.70 o
  -3   6   5      795.22      731.36     23.43 o
  -2   6   5     5712.97     5751.07     71.56 o
  -1   6   5     1004.12     1102.41     15.96 o
   0   6   5      668.29      656.70     11.29 o
   1   6   5        4.96       13.52      5.52 o
   2   6   5     2880.32     2804.10     36.61 o
   3   6   5     2896.56     2669.65     46.87 o
   4   6   5      473.94      434.91     18.58 o
   5   6   5      121.00      157.89     23.27 o
   6   6   5       74.65       42.08     32.37 o
   7   6   5        8.66        9.43     34.16 o
   8   6   5        4.50       65.38     40.26 o
 -10   7   5        6.07      -30.76     30.76 o
  -9   7   5        6.22        7.86     34.49 o
  -8   7   5        0.23       -0.51     25.27 o
  -7   7   5      125.66      162.34     23.46 o
  -6   7   5      571.99      552.76     28.01 o
  -5   7   5     8689.80     8877.20    145.39 o
  -4   7   5      248.80      242.22     30.61 o
  -3   7   5      818.79      708.84     19.38 o
  -2   7   5     1079.80     1104.41     21.09 o
  -1   7   5      564.67      495.68     11.79 o
   0   7   5      450.86      488.14      9.71 o
   1   7   5     3326.67     3224.29     37.08 o
   2   7   5       24.07       14.62      6.97 o
   3   7   5      455.89      439.92     18.59 o
   4   7   5       36.56       29.92     12.07 o
   5   7   5      590.24      536.84     46.78 o
   6   7   5       45.30       13.81     31.23 o
   7   7   5      204.50      196.15     81.96 o
   8   7   5        4.88       63.42     39.88 o
 -10   8   5        0.66      -40.31     40.31 o
  -9   8   5      273.17      295.97     34.13 o
  -8   8   5      139.80      152.46     31.44 o
  -7   8   5     1320.08     1428.64     58.53 o
  -6   8   5      223.33      261.01     17.81 o
  -5   8   5      210.13      240.42     14.54 o
  -4   8   5     1529.69     1594.20     33.56 o
  -3   8   5     3857.12     3596.20     56.80 o
  -2   8   5      350.46      327.25      9.19 o
  -1   8   5       20.11       20.99      5.05 o
   0   8   5      812.34      783.25     12.30 o
   1   8   5        8.94        5.26      7.03 o
   2   8   5      574.06      520.88     12.68 o
   3   8   5     4884.25     4660.83     61.87 o
   4   8   5      158.56      165.91     14.82 o
   5   8   5      749.70      712.65     60.24 o
   6   8   5      120.58      116.48     32.48 o
   7   8   5        5.85       53.17     35.12 o
   8   8   5        0.14       44.28     38.35 o
 -10   9   5        1.52       -1.20     39.84 o
  -9   9   5        3.12      -49.96     55.03 o
  -8   9   5        0.78       15.31     24.74 o
  -7   9   5     1617.16     1704.07     54.55 o
  -6   9   5        9.32      -12.40     21.79 o
  -5   9   5      835.01      921.53     26.53 o
  -4   9   5     2671.64     2742.36     43.41 o
  -3   9   5        0.71        9.48      7.91 o
  -2   9   5     2993.94     2936.60     36.30 o
  -1   9   5     8384.80     8382.43     94.34 o
   0   9   5     3436.88     3333.20     35.25 o
   1   9   5     3257.51     3283.42     42.12 o
   2   9   5      595.72      695.62     14.57 o
   3   9   5      186.89      182.67     11.09 o
   4   9   5        8.46       30.57     11.67 o
   5   9   5       17.47       28.56     26.50 o
   6   9   5        5.06       10.97     35.78 o
   7   9   5       97.31      102.37     37.32 o
   8   9   5        2.58      -37.37     37.37 o
 -10  10   5       17.68       81.28     61.59 o
  -9  10   5      184.87      260.99     42.33 o
  -8  10   5       99.56       39.36     32.30 o
  -7  10   5      326.50      379.97     29.45 o
  -6  10   5      652.28      678.51     40.55 o
  -5  10   5      275.39      274.94     32.19 o
  -4  10   5     3007.05     3183.05     45.55 o
  -3  10   5     1186.72     1300.56     20.62 o
  -2  10   5     4161.47     4123.50     53.82 o
  -1  10   5      670.30      692.92     21.24 o
   0  10   5      131.27      148.78      7.57 o
   1  10   5     9391.15     9209.75    104.77 o
   2  10   5     1210.58     1247.57     25.51 o
   3  10   5      356.91      330.19     14.80 o
   4  10   5       71.58       66.19     13.45 o
   5  10   5       68.22      119.62     20.10 o
   6  10   5       61.95       82.36     26.12 o
   7  10   5        0.64       28.15     37.54 o
   8  10   5        0.55       21.04     32.06 o
 -10  11   5        7.66       49.31     40.05 o
  -9  11   5        0.39        7.47     38.26 o
  -8  11   5       49.15       96.48     33.71 o
  -7  11   5       19.05       30.42     28.31 o
  -6  11   5     1236.86     1212.79     42.31 o
  -5  11   5      719.39      695.87     31.13 o
  -4  11   5      808.92      778.67     31.10 o
  -3  11   5     4058.09     4001.02     49.19 o
  -2  11   5     3182.85     3541.80     47.52 o
  -1  11   5      222.90      228.87     10.41 o
   0  11   5       18.74       35.06      5.64 o
   1  11   5       76.50       75.33      8.71 o
   2  11   5        2.44        3.87      9.57 o
   3  11   5        2.09       20.10     11.01 o
   4  11   5      367.40      450.14     32.29 o
   5  11   5      153.07      181.80     21.63 o
   6  11   5       89.32       68.98     32.80 o
   7  11   5       39.38       18.96     31.85 o
   8  11   5        0.13      -31.36     31.36 o
 -10  12   5       61.77       46.83    105.14 o
  -9  12   5        5.31       32.72     43.63 o
  -8  12   5        3.32       31.91     51.98 o
  -7  12   5      924.89      969.57     52.23 o
  -6  12   5      113.43       97.13     26.56 o
  -5  12   5     3619.87     3432.40     97.05 o
  -4  12   5      455.67      516.59     20.33 o
  -3  12   5      551.16      534.35     21.72 o
  -2  12   5     6498.50     6215.97     78.26 o
  -1  12   5     3352.65     3333.88     45.96 o
   0  12   5       95.45       98.96      6.46 o
   1  12   5      244.82      260.16     12.17 o
   2  12   5      688.02      727.55     19.17 o
   3  12   5     1225.72     1242.62     31.89 o
   4  12   5       15.71       27.48     14.98 o
   5  12   5      477.00      507.88     27.18 o
   6  12   5        7.69        9.02     25.51 o
   7  12   5        2.78       22.73     29.31 o
   8  12   5        2.49       31.25     43.62 o
 -10  13   5        0.30      -64.51     80.29 o
  -9  13   5        5.31      -15.54     97.61 o
  -8  13   5       33.98       13.62     33.07 o
  -7  13   5        0.00        1.02     28.61 o
  -6  13   5      981.37      958.50     48.07 o
  -5  13   5       60.68       66.95     22.73 o
  -4  13   5     2200.66     2137.95     43.33 o
  -3  13   5     6944.09     6906.67     91.64 o
  -2  13   5     3945.76     3838.53     51.47 o
  -1  13   5     8552.76     8674.92     99.95 o
   0  13   5     4449.89     4413.13     45.67 o
   1  13   5       54.35       65.14     10.13 o
   2  13   5      361.05      431.49     17.26 o
   3  13   5       18.69       27.96     15.42 o
   4  13   5       64.10       60.79     15.04 o
   5  13   5      113.67      121.49     20.77 o
   6  13   5       19.17       26.19     24.88 o
   7  13   5      112.79       81.03     29.32 o
 -10  14   5       26.41       74.83     42.46 o
  -9  14   5      139.84      239.22     43.63 o
  -8  14   5       13.80      -32.08     32.08 o
  -7  14   5        1.34      -22.08     28.31 o
  -6  14   5      140.45      114.43     29.35 o
  -5  14   5      727.10      692.52     72.64 o
  -4  14   5       90.54      105.39     19.70 o
  -3  14   5     7727.42     7283.33    191.04 o
  -2  14   5     1766.86     1640.67     43.58 o
  -1  14   5      430.44      396.20     14.17 o
   0  14   5     1235.81     1183.92     19.87 o
   1  14   5     9067.13     9157.12    112.04 o
   2  14   5      318.25      295.87     23.76 o
   3  14   5      267.66      303.10     17.07 o
   4  14   5       12.70        4.43     14.34 o
   5  14   5       98.81      122.36     22.67 o
   6  14   5        0.50        6.46     26.60 o
   7  14   5        4.67        2.36     37.08 o
 -10  15   5        0.04       41.40     41.41 o
  -9  15   5        6.44      -33.33     39.08 o
  -8  15   5        0.02      -19.18     30.93 o
  -7  15   5        7.42      -24.79     50.82 o
  -6  15   5      697.71      685.29     43.30 o
  -5  15   5        2.25       -0.28     23.86 o
  -4  15   5        5.35       12.82     17.26 o
  -3  15   5     6036.72     6060.69    104.71 o
  -2  15   5     1112.66     1085.16     37.22 o
  -1  15   5     9476.92     9180.97    132.72 o
   0  15   5      771.02      773.05     18.00 o
   1  15   5        2.56       -3.51     10.04 o
   2  15   5        4.54        9.10     12.06 o
   3  15   5      533.33      580.95     21.34 o
   4  15   5      644.96      616.52     23.16 o
   5  15   5       44.47       48.38     20.36 o
   6  15   5       65.28      132.26     38.16 o
   7  15   5       36.05      107.36     39.85 o
  -9  16   5        0.08      -36.73     36.73 o
  -8  16   5       15.52       -6.99     31.91 o
  -7  16   5       46.23       11.69     54.94 o
  -6  16   5      188.59      235.61     34.07 o
  -5  16   5     2014.47     1979.58     69.14 o
  -4  16   5     1483.69     1480.58     45.95 o
  -3  16   5      111.09      165.85     23.74 o
  -2  16   5      735.50      770.84     66.01 o
  -1  16   5     3079.35     3117.01     60.29 o
   0  16   5      110.50      132.26     16.25 o
   1  16   5       21.78       17.76     15.23 o
   2  16   5      971.54      910.87     24.05 o
   3  16   5      312.96      345.46     18.51 o
   4  16   5       31.78       11.79     15.32 o
   5  16   5      201.59      186.53     34.36 o
   6  16   5       97.60      125.61     47.70 o
   7  16   5       15.54      -17.53     38.93 o
  -9  17   5        4.56      -12.26     50.21 o
  -8  17   5       47.42       50.43     36.66 o
  -7  17   5      209.76      200.52     37.54 o
  -6  17   5       78.02       75.28     28.99 o
  -5  17   5      554.77      519.33     30.74 o
  -4  17   5      383.75      389.85     22.69 o
  -3  17   5     6840.81     6648.97    103.32 o
  -2  17   5       83.40      138.03     24.11 o
  -1  17   5      545.41      511.52     28.31 o
   0  17   5      325.43      308.61     23.60 o
   1  17   5        2.59       30.50     13.52 o
   2  17   5      492.35      558.54     25.29 o
   3  17   5      196.89      156.64     17.28 o
   4  17   5        0.57      -11.94     19.32 o
   5  17   5      168.67      147.75     69.91 o
   6  17   5        1.48        8.11     48.50 o
   7  17   5      134.37      142.43     42.63 o
  -9  18   5       46.58       48.34     48.79 o
  -8  18   5       34.95       -6.07     37.96 o
  -7  18   5      233.63      228.65     68.61 o
  -6  18   5       60.63       67.66     30.22 o
  -5  18   5      848.22      873.96     39.46 o
  -4  18   5     1148.21     1125.10     35.93 o
  -3  18   5      448.13      412.04     23.87 o
  -2  18   5      323.89      336.88     42.25 o
  -1  18   5     1376.91     1280.88     52.55 o
   0  18   5      481.97      428.81     26.00 o
   1  18   5     3461.35     3491.41     66.87 o
   2  18   5       51.41       40.05     17.29 o
   3  18   5      232.82      251.34     30.05 o
   4  18   5        0.20      -24.99     24.99 o
   5  18   5       15.92        6.38     78.05 o
   6  18   5       27.85       33.62     36.64 o
   7  18   5        3.68       20.21     39.73 o
  -9  19   5        2.69       27.19     40.88 o
  -8  19   5        0.51       42.86     37.77 o
  -7  19   5      207.72      293.77     38.94 o
  -6  19   5        0.40       -5.32     30.58 o
  -5  19   5      373.63      339.71     35.34 o
  -4  19   5      135.53      143.44     23.56 o
  -3  19   5      885.07      894.49     33.04 o
  -2  19   5       23.96        6.47     19.35 o
  -1  19   5     3483.08     3472.97    113.48 o
   0  19   5      621.85      595.82     33.44 o
   1  19   5       93.60      133.92     21.41 o
   2  19   5       13.20       18.31     27.37 o
   3  19   5      359.05      420.49     50.17 o
   4  19   5      108.23      115.43     27.05 o
   5  19   5       57.88        4.21     33.33 o
   6  19   5      123.28      119.87     67.55 o
  -9  20   5       83.61      123.53     41.23 o
  -8  20   5       24.29       10.78     37.39 o
  -7  20   5      186.14      162.94     37.81 o
  -6  20   5       14.88       57.70     31.25 o
  -5  20   5       62.57       73.52     30.29 o
  -4  20   5      382.69      421.03     37.80 o
  -3  20   5        2.26       -0.43     17.72 o
  -2  20   5     1024.23      980.75     40.36 o
  -1  20   5      512.28      410.38     42.53 o
   0  20   5      317.89      275.56     34.60 o
   1  20   5     1509.23     1496.11     62.43 o
   2  20   5     1462.73     1519.66     62.76 o
   3  20   5      547.48      456.33     48.35 o
   4  20   5      201.21      202.14     29.69 o
   5  20   5       53.47       37.15     33.96 o
   6  20   5        4.73       32.22     37.82 o
  -8  21   5        0.74       -2.74     38.37 o
  -7  21   5       11.70       -2.33     43.46 o
  -6  21   5        3.42        4.20     32.43 o
  -5  21   5     1237.12     1306.89     59.87 o
  -4  21   5      362.65      341.63     28.61 o
  -3  21   5      542.95      513.12     28.02 o
  -2  21   5      134.51      128.65     26.16 o
  -1  21   5      873.48      769.33     97.08 o
   0  21   5      903.98      914.54    108.86 o
   1  21   5      853.22      889.50     59.39 o
   2  21   5      127.55      156.29     33.01 o
   3  21   5      510.03      454.29    100.82 o
   4  21   5      320.57      332.67     42.59 o
   5  21   5      292.28      232.01     55.13 o
   6  21   5       46.03       89.54     57.59 o
  -8  22   5       58.34       32.54     38.65 o
  -7  22   5      301.45      361.52     43.57 o
  -6  22   5       40.42       65.43     33.21 o
  -5  22   5        4.58      -22.34     28.76 o
  -4  22   5      617.97      552.49     33.18 o
  -3  22   5     2000.02     2106.89     52.36 o
  -2  22   5      226.98      273.60     38.41 o
  -1  22   5       20.30       20.16     43.69 o
   0  22   5      386.52      419.63     40.13 o
   1  22   5       13.76       84.24     31.77 o
   2  22   5      219.89      247.76     36.53 o
   3  22   5      976.54     1184.27     63.46 o
   4  22   5        0.07        1.67     35.46 o
   5  22   5      270.22      201.57     54.83 o
   6  22   5        4.61       56.39     53.48 o
  -8  23   5        5.44      -10.25     67.39 o
  -7  23   5      214.88      237.45     41.48 o
  -6  23   5      270.39      281.68     39.39 o
  -5  23   5      431.01      453.49     41.76 o
  -4  23   5       46.33       54.38     25.23 o
  -3  23   5       31.66       60.86     33.71 o
  -2  23   5      352.78      374.26     50.61 o
  -1  23   5      543.83      328.07    142.31 o
   0  23   5      727.01      645.96     48.90 o
   1  23   5      311.37      378.72     39.86 o
   2  23   5      221.80      281.42     38.60 o
   3  23   5        6.76      -13.58     34.21 o
   4  23   5        6.23      -33.10     44.03 o
   5  23   5        2.08      -14.53     54.35 o
  -7  24   5        5.19      -14.53     36.72 o
  -6  24   5        6.25      -33.47     33.47 o
  -5  24   5      140.46      227.09     38.28 o
  -4  24   5      231.75      234.48     48.72 o
  -3  24   5       81.93       79.28     37.76 o
  -2  24   5      515.56      539.33     55.35 o
  -1  24   5       17.34      -28.77     32.49 o
   0  24   5       18.00       38.16     32.51 o
   1  24   5     1047.28      998.95     91.72 o
   2  24   5       21.31       -5.07     32.57 o
   3  24   5      245.53      275.94     40.13 o
   4  24   5       25.65      -28.90     35.28 o
   5  24   5       44.00       74.00     57.65 o
  -7  25   5        0.98       -4.89     40.95 o
  -6  25   5      169.64      198.15     60.54 o
  -5  25   5      314.28      368.35     62.26 o
  -4  25   5      237.07      236.76     39.59 o
  -3  25   5      614.13      594.37     49.58 o
  -2  25   5     1027.32      995.46     82.55 o
  -1  25   5       51.93       24.82     31.69 o
   0  25   5       56.36       37.47     63.05 o
   1  25   5       95.31      160.01     36.53 o
   2  25   5       65.78       82.99     37.17 o
   3  25   5        7.71        7.33     37.63 o
   4  25   5       75.88       87.93     58.98 o
   5  25   5       35.43        1.72     58.01 o
  -7  26   5       65.52      108.92     60.93 o
  -6  26   5        5.27       23.25     56.08 o
  -5  26   5      165.83      194.96     57.68 o
  -4  26   5        1.28       15.12     34.37 o
  -3  26   5      982.03      909.74     57.81 o
  -2  26   5      805.45      852.57     57.26 o
  -1  26   5      338.17      348.47     41.88 o
   0  26   5       26.51       10.95     33.81 o
   1  26   5      108.00       97.71     37.25 o
   2  26   5      119.46      116.61     42.78 o
   3  26   5      231.80      227.82     43.86 o
   4  26   5       15.80      -32.49     39.18 o
  -6  27   5        6.72       44.15     58.26 o
  -5  27   5      294.36      315.31     67.50 o
  -4  27   5      404.17      375.99     45.72 o
  -3  27   5      297.22      214.61     64.16 o
  -2  27   5      380.80      350.35     55.66 o
  -1  27   5      253.52      270.99     40.25 o
   0  27   5     1535.35     1455.08     99.39 o
   1  27   5        1.25       12.92     34.55 o
   2  27   5      385.33      397.29     45.81 o
   3  27   5        4.36       -7.14     39.30 o
   4  27   5       73.79       55.99     41.09 o
  -6  28   5        7.95       -9.00     59.21 o
  -5  28   5        0.93        1.54     58.95 o
  -4  28   5       32.63       40.22     36.48 o
  -3  28   5      284.90      233.57     65.67 o
  -2  28   5      441.27      379.70     46.27 o
  -1  28   5      343.55      384.50     45.23 o
   0  28   5      206.60      173.88     90.31 o
   1  28   5     1135.21     1007.19     60.06 o
   2  28   5       41.26       46.79     90.58 o
   3  28   5      104.14       90.34     40.57 o
  -5  29   5       55.60       61.24     61.09 o
  -4  29   5       14.10       71.17     62.62 o
  -3  29   5      139.86      242.72     61.44 o
  -2  29   5       35.93      -21.34     36.89 o
  -1  29   5      929.61      949.38     60.09 o
   0  29   5        0.03      -22.48     34.87 o
   1  29   5       14.56       21.49     37.57 o
   2  29   5        9.33       -6.96     37.99 o
   3  29   5       76.13       75.70     44.69 o
  -4  30   5      122.44       26.21     56.75 o
  -3  30   5        3.12       48.16     55.10 o
  -2  30   5        3.53      -25.67     47.38 o
  -1  30   5      136.11      139.22     39.89 o
   0  30   5        0.34      127.87     40.11 o
   1  30   5      189.16      158.59     41.49 o
   2  30   5      178.47      166.36     44.19 o
  -4  31   5        3.86      -26.66     61.01 o
  -3  31   5      259.15      265.40     66.65 o
  -2  31   5       99.16      177.20     45.59 o
  -1  31   5        1.53      -12.85     38.65 o
   0  31   5       53.85       40.50     37.83 o
   1  31   5        7.96      -48.30     48.30 o
  -2  32   5        0.54      -25.99     36.93 o
  -1  32   5       33.56       -0.15     36.24 o
   0  32   5      297.59      240.03     46.16 o
 -10   0   6       10.49       13.47     59.01 o
  -8   0   6       10.18       -1.24     47.47 o
  -6   0   6     4385.21     4332.48    160.88 o
  -4   0   6     1773.16     1643.58     76.34 o
  -2   0   6     3357.88     3430.98     70.52 o
   0   0   6     6552.88     6310.21     85.56 o
   2   0   6     5705.89     5704.93    222.89 o
   4   0   6       11.84       41.56     16.77 o
   6   0   6      240.73      273.35     54.16 o
   8   0   6        0.42       46.46     62.43 o
 -11   1   6        5.87       36.96     35.33 o
 -10   1   6       18.92      -24.25     40.52 o
  -9   1   6       17.58       32.36     37.18 o
  -8   1   6      475.28      514.39     52.78 o
  -7   1   6       45.43       58.58     40.36 o
  -6   1   6       31.72        1.72     25.91 o
  -5   1   6      703.73      701.37     39.65 o
  -4   1   6     2487.68     2397.53     55.04 o
  -3   1   6     6499.05     6548.00     97.31 o
  -2   1   6      234.07      245.71     12.47 o
  -1   1   6     5337.01     5456.23     57.83 o
   0   1   6       51.98       61.87      5.42 o
   1   1   6     3613.88     3580.03     44.68 o
   2   1   6     8467.80     8035.13    199.84 o
   3   1   6      798.95      812.51     18.47 o
   4   1   6     1569.32     1492.21     32.01 o
   5   1   6       60.68       76.35     18.31 o
   6   1   6        3.06      -13.07     34.07 o
   7   1   6       18.11       49.96     64.43 o
   8   1   6        0.80       65.56     42.78 o
 -11   2   6        0.10      -25.20     40.36 o
 -10   2   6        9.49       41.26     39.77 o
  -9   2   6        3.13       21.08     35.53 o
  -8   2   6      242.97      245.07     40.15 o
  -7   2   6        4.93       17.28     60.66 o
  -6   2   6      595.63      650.86     41.82 o
  -5   2   6     3700.39     3690.57    194.48 o
  -4   2   6      281.39      263.31     15.15 o
  -3   2   6      488.34      453.33     23.51 o
  -2   2   6    10214.11    10197.74    133.36 o
  -1   2   6    10551.06    10347.04    118.59 o
   0   2   6     5873.36     5958.94     60.03 o
   1   2   6      233.48      270.04      9.55 o
   2   2   6      195.85      184.33      9.45 o
   3   2   6     1070.71      949.07     22.07 o
   4   2   6      392.43      354.48     16.05 o
   5   2   6      100.01       67.90     19.48 o
   6   2   6       24.62       15.34     34.64 o
   7   2   6        0.46      -19.75     38.27 o
   8   2   6       13.56       33.73     43.27 o
 -11   3   6        6.58        3.42     34.86 o
 -10   3   6       74.58       89.59     33.69 o
  -9   3   6        1.03        5.80     43.83 o
  -8   3   6      402.11      492.83    105.40 o
  -7   3   6      566.01      524.07     71.46 o
  -6   3   6      290.97      273.45     28.15 o
  -5   3   6      647.24      711.30     25.29 o
  -4   3   6       46.29       54.52     11.41 o
  -3   3   6     6103.58     5888.83     98.90 o
  -2   3   6       71.48       63.18      6.08 o
  -1   3   6     3815.00     4037.84     41.30 o
   0   3   6     8283.75     7950.52     78.60 o
   1   3   6      336.35      354.02     11.07 o
   2   3   6     4315.80     4263.16     59.98 o
   3   3   6       16.70       41.45     10.39 o
   4   3   6      649.01      621.26     21.84 o
   5   3   6      503.18      512.50     28.15 o
   6   3   6        5.53       54.29     33.52 o
   7   3   6        7.81       23.42     37.06 o
   8   3   6        7.67      -41.18     41.18 o
 -11   4   6        0.61      -11.66     41.66 o
 -10   4   6       12.95      -11.54     36.22 o
  -9   4   6      171.03      146.17     31.60 o
  -8   4   6        9.66      -24.75     24.75 o
  -7   4   6      141.58      155.55     29.11 o
  -6   4   6     1837.16     1814.77     65.14 o
  -5   4   6     2128.61     2190.80     46.62 o
  -4   4   6     9355.14     9209.67    150.19 o
  -3   4   6     2353.58     2446.12     47.57 o
  -2   4   6     4492.20     4450.32     57.44 o
  -1   4   6     4222.92     4184.87     42.68 o
   0   4   6     4099.66     4068.00     44.68 o
   1   4   6     1093.27     1054.61     18.57 o
   2   4   6     1113.61     1064.93     19.30 o
   3   4   6       74.90       67.07     10.92 o
   4   4   6     1013.83     1024.33     27.59 o
   5   4   6        0.23      -11.87     20.52 o
   6   4   6      282.45      319.41     40.97 o
   7   4   6        1.84      -34.40     34.40 o
   8   4   6        0.49      -43.56     72.46 o
 -11   5   6        2.73      -61.71     61.71 o
 -10   5   6        8.41      -13.64     42.37 o
  -9   5   6       30.57       -2.78     28.85 o
  -8   5   6      727.91      737.56     40.17 o
  -7   5   6      292.58      283.65     28.11 o
  -6   5   6     6294.83     5660.85    323.16 o
  -5   5   6        4.44        2.66     17.24 o
  -4   5   6      167.63      186.04     14.41 o
  -3   5   6     2481.61     2396.23     41.28 o
  -2   5   6     3615.61     3361.62     42.15 o
  -1   5   6       57.81       64.07      5.71 o
   0   5   6      266.27      257.29      8.10 o
   1   5   6     3489.62     3592.35     45.69 o
   2   5   6     2565.75     2532.47     34.49 o
   3   5   6       39.19       77.82     10.16 o
   4   5   6     1383.47     1351.40     36.61 o
   5   5   6        5.99      -18.21     21.62 o
   6   5   6       86.48       69.07     33.80 o
   7   5   6       24.57       87.80     38.02 o
   8   5   6        0.07      -18.55     40.32 o
 -10   6   6        6.12       36.01     33.63 o
  -9   6   6       26.98       35.32     29.25 o
  -8   6   6        6.11      -19.35     29.01 o
  -7   6   6      592.69      602.92     35.09 o
  -6   6   6        3.74        9.38     19.81 o
  -5   6   6     1060.25     1098.64     39.07 o
  -4   6   6    11050.33    11040.53    177.45 o
  -3   6   6     2668.91     2705.81     51.15 o
  -2   6   6    15982.13    15716.21    163.11 o
  -1   6   6     8116.30     8131.02     82.62 o
   0   6   6      567.78      589.14     11.67 o
   1   6   6      610.37      625.42     13.66 o
   2   6   6        4.24       -4.32      7.65 o
   3   6   6      385.44      347.68     13.97 o
   4   6   6      102.98      136.69     18.24 o
   5   6   6       27.59       16.70     22.46 o
   6   6   6      152.87      201.64     37.07 o
   7   6   6        9.52       42.67     38.19 o
   8   6   6       25.69      -13.05     41.00 o
 -10   7   6       96.28      109.95     45.04 o
  -9   7   6       14.94      -24.76     28.57 o
  -8   7   6       54.00       40.13     25.42 o
  -7   7   6       48.15       52.25     23.09 o
  -6   7   6      827.32      849.00     58.61 o
  -5   7   6        5.70       15.69     16.63 o
  -4   7   6    10187.35    10117.91    163.47 o
  -3   7   6      969.44      965.48     20.83 o
  -2   7   6     3841.27     3809.57     46.09 o
  -1   7   6      219.43      253.71      9.62 o
   0   7   6    16789.68    16178.13    152.86 o
   1   7   6      336.51      347.27     14.44 o
   2   7   6       10.89       16.20      7.98 o
   3   7   6       11.90        6.77      9.95 o
   4   7   6       70.40       44.99     18.68 o
   5   7   6        1.54       16.50     26.41 o
   6   7   6      120.97      106.49     36.16 o
   7   7   6       16.31       -3.76     74.00 o
   8   7   6        0.31        6.57     40.70 o
 -10   8   6        0.26      -18.99     41.72 o
  -9   8   6        3.77      -27.36     27.36 o
  -8   8   6       59.76       24.58     25.55 o
  -7   8   6       91.83      104.37     24.02 o
  -6   8   6       24.61       43.53     20.69 o
  -5   8   6      156.09      155.72     25.05 o
  -4   8   6     7398.22     7511.08    124.37 o
  -3   8   6     2179.74     2177.71     39.11 o
  -2   8   6    14456.85    13850.29    152.44 o
  -1   8   6      535.28      508.68     11.67 o
   0   8   6        9.23       22.20      6.51 o
   1   8   6       29.72       18.49      8.16 o
   2   8   6     1384.85     1516.98     23.05 o
   3   8   6      347.43      356.89     19.66 o
   4   8   6       17.38        2.22     16.67 o
   5   8   6        2.30       15.12     22.38 o
   6   8   6       43.48       68.55     33.63 o
   7   8   6       21.14       51.91     36.67 o
   8   8   6       27.32       11.26     49.80 o
 -10   9   6       61.69       56.05     44.37 o
  -9   9   6       34.76       25.53     38.15 o
  -8   9   6       96.57      106.49     27.89 o
  -7   9   6        8.56      -23.00     23.00 o
  -6   9   6     3643.95     3612.04     81.77 o
  -5   9   6      341.49      359.83     31.04 o
  -4   9   6      779.37      736.56     31.43 o
  -3   9   6     1531.77     1633.33     23.48 o
  -2   9   6     3679.13     3590.54     44.02 o
  -1   9   6      994.23     1058.81     17.08 o
   0   9   6     1774.45     1873.21     26.18 o
   1   9   6      383.41      344.92     12.37 o
   2   9   6     1448.44     1389.84     23.89 o
   3   9   6       81.10       78.24     10.72 o
   4   9   6      526.08      502.00     25.66 o
   5   9   6      170.36      211.74     28.97 o
   6   9   6       20.60       46.14     48.65 o
   7   9   6        0.64       16.17     38.26 o
 -10  10   6       64.37       27.56     43.94 o
  -9  10   6       79.26       60.79     66.23 o
  -8  10   6      234.38      165.41     35.54 o
  -7  10   6        2.15       -0.19     22.44 o
  -6  10   6      738.15      801.74     35.63 o
  -5  10   6      204.55      210.60     27.14 o
  -4  10   6     5043.57     4857.94     97.80 o
  -3  10   6     2138.58     2203.83     33.24 o
  -2  10   6     1658.40     1623.88     23.58 o
  -1  10   6      398.22      394.70     15.00 o
   0  10   6      143.34      126.23      7.58 o
   1  10   6      701.34      679.69     23.43 o
   2  10   6     1565.76     1408.49     28.97 o
   3  10   6        8.34       23.98     12.85 o
   4  10   6       91.25      103.51     17.00 o
   5  10   6       23.37       20.89     24.15 o
   6  10   6       90.96       79.84     27.95 o
   7  10   6        0.28      -28.94     28.94 o
 -10  11   6       77.61      109.33     49.08 o
  -9  11   6       29.17       53.55     37.26 o
  -8  11   6      317.95      353.49     39.81 o
  -7  11   6       82.80       76.89     30.87 o
  -6  11   6      156.86      137.56     28.76 o
  -5  11   6      900.17      955.01     36.36 o
  -4  11   6     1890.16     1924.80     40.19 o
  -3  11   6       33.83       23.01     13.37 o
  -2  11   6       25.23       18.41      8.07 o
  -1  11   6     4997.98     5039.30     61.52 o
   0  11   6     5219.25     5139.78     59.25 o
   1  11   6      779.31      787.52     31.40 o
   2  11   6     1731.45     1599.88     31.39 o
   3  11   6      468.74      399.72     18.51 o
   4  11   6       35.06       27.95     17.92 o
   5  11   6        4.88      -12.79     23.42 o
   6  11   6       47.73       92.02     27.54 o
   7  11   6       19.70       16.64     29.47 o
 -10  12   6       19.17       92.54     42.31 o
  -9  12   6       48.69      181.58     62.25 o
  -8  12   6       14.26       61.45     35.76 o
  -7  12   6      320.05      330.83     37.28 o
  -6  12   6       29.48       90.42     28.15 o
  -5  12   6      490.58      448.82     33.49 o
  -4  12   6       73.30       18.51     20.50 o
  -3  12   6        4.77       22.61     13.36 o
  -2  12   6     6113.41     5957.91     89.94 o
  -1  12   6     1988.84     2027.87     29.80 o
   0  12   6     2149.23     2129.81     33.32 o
   1  12   6        0.18        5.19     10.72 o
   2  12   6     2514.72     2474.57     41.92 o
   3  12   6      975.27     1004.69     29.99 o
   4  12   6      250.42      205.46     20.75 o
   5  12   6       31.65       16.12     23.57 o
   6  12   6       11.67        6.24     26.05 o
   7  12   6        0.41       14.05     29.45 o
 -10  13   6       16.40       97.09     43.48 o
  -9  13   6        0.42       -8.19     36.35 o
  -8  13   6      364.22      384.74     42.99 o
  -7  13   6      304.24      284.40     37.20 o
  -6  13   6      139.33      119.39     28.38 o
  -5  13   6      763.89      823.10     44.27 o
  -4  13   6        1.89       24.66     32.17 o
  -3  13   6     2170.59     2221.83     46.78 o
  -2  13   6      290.32      330.18     26.23 o
  -1  13   6     1074.75     1170.87     23.53 o
   0  13   6     1575.42     1526.62     24.34 o
   1  13   6     2764.25     2788.13     41.24 o
   2  13   6      912.33      840.12     24.31 o
   3  13   6       18.86       42.49     14.46 o
   4  13   6      218.31      195.09     19.16 o
   5  13   6      256.98      320.28     29.79 o
   6  13   6        1.05      -10.75     27.44 o
   7  13   6       24.99       35.89     29.87 o
 -10  14   6       25.03       19.73     43.09 o
  -9  14   6        3.68      -23.93     38.07 o
  -8  14   6       19.52        0.91     35.07 o
  -7  14   6       18.43       12.30     31.45 o
  -6  14   6      767.68      937.82     50.39 o
  -5  14   6      127.66      141.06     27.88 o
  -4  14   6      412.41      259.18    116.89 o
  -3  14   6      160.10      138.05     19.93 o
  -2  14   6     1014.29      980.57     30.15 o
  -1  14   6     2140.45     2176.04     37.09 o
   0  14   6     2590.98     2574.57     46.84 o
   1  14   6      129.53      153.65     12.80 o
   2  14   6     1232.54     1272.06     30.85 o
   3  14   6       66.16       80.53     15.14 o
   4  14   6      817.21      797.34     28.62 o
   5  14   6        0.93        8.34     42.18 o
   6  14   6      191.97      228.05     30.83 o
   7  14   6        6.17       38.84     54.57 o
  -9  15   6        2.43      -17.14     38.28 o
  -8  15   6      254.30      346.09     42.56 o
  -7  15   6       10.87       15.90     30.38 o
  -6  15   6       36.13       46.07     28.59 o
  -5  15   6     1095.86     1130.08     52.72 o
  -4  15   6      979.13      949.50     91.93 o
  -3  15   6      248.77      221.26     22.21 o
  -2  15   6      651.67      763.73     56.20 o
  -1  15   6     1953.38     1913.88     42.57 o
   0  15   6      332.55      378.25     41.48 o
   1  15   6     1022.66      934.79     30.64 o
   2  15   6     1328.58     1355.60     32.17 o
   3  15   6       89.37       63.16     15.58 o
   4  15   6      341.30      355.54     22.44 o
   5  15   6       52.96       75.35     25.00 o
   6  15   6       44.90       38.69     37.80 o
   7  15   6        0.37       12.99     41.43 o
  -9  16   6        0.51      -36.17     36.17 o
  -8  16   6      193.91      179.05     43.31 o
  -7  16   6      220.81      220.10     37.49 o
  -6  16   6      453.25      643.90    134.75 o
  -5  16   6      413.97      474.88     64.24 o
  -4  16   6      829.21      721.81     58.46 o
  -3  16   6      334.61      324.16     34.74 o
  -2  16   6     1467.06     1511.25     62.05 o
  -1  16   6     1578.20     1571.68     46.22 o
   0  16   6     1534.20     1588.11     39.25 o
   1  16   6      344.85      414.35     22.89 o
   2  16   6      442.61      424.80     26.11 o
   3  16   6        7.33       27.13     18.70 o
   4  16   6       37.47       50.61     18.68 o
   5  16   6        1.75       13.28     33.40 o
   6  16   6      101.23       84.60     38.97 o
  -9  17   6        1.29      -27.81     39.44 o
  -8  17   6       54.84       66.21     36.28 o
  -7  17   6       37.61       19.00     33.21 o
  -6  17   6      316.66      319.58     36.59 o
  -5  17   6      772.28      775.00     45.41 o
  -4  17   6      108.94      116.08     28.09 o
  -3  17   6     1580.57     1307.99    150.60 o
  -2  17   6      337.90      310.97     25.19 o
  -1  17   6      234.02      251.85     31.72 o
   0  17   6      511.44      474.48     30.85 o
   1  17   6      129.43       96.72     19.79 o
   2  17   6     1081.87     1146.82     44.34 o
   3  17   6        4.51       -6.34     24.98 o
   4  17   6        1.38      -25.21     25.21 o
   5  17   6       10.99       21.15     34.76 o
   6  17   6       10.08       39.36     38.72 o
  -9  18   6       31.06       34.56     49.85 o
  -8  18   6        0.43       18.06     37.46 o
  -7  18   6      335.45      367.98     41.50 o
  -6  18   6      117.55      172.16     48.18 o
  -5  18   6      103.75       90.21     30.21 o
  -4  18   6      103.12       98.48     27.43 o
  -3  18   6     1200.14     1247.84     60.74 o
  -2  18   6       44.52       92.78     36.43 o
  -1  18   6     1424.22     1304.38     61.51 o
   0  18   6      259.48      270.24     24.75 o
   1  18   6       56.24       37.95     19.52 o
   2  18   6       37.15       48.98     18.96 o
   3  18   6      111.42      125.90     27.21 o
   4  18   6      143.01      198.04     30.71 o
   5  18   6       14.52       23.24     35.01 o
   6  18   6       36.85       -0.54     37.72 o
  -9  19   6        7.83       27.86     40.43 o
  -8  19   6       53.13        8.78     37.60 o
  -7  19   6       52.76       36.12     33.44 o
  -6  19   6      494.27      467.52     42.07 o
  -5  19   6       38.73       44.87     34.45 o
  -4  19   6      187.51      183.97     30.82 o
  -3  19   6     1805.52     1554.53    165.62 o
  -2  19   6      206.53      210.96     24.50 o
  -1  19   6        2.61       -3.42     20.40 o
   0  19   6        2.59       -3.50     29.76 o
   1  19   6       73.23       90.95     22.33 o
   2  19   6      621.54      685.07     52.44 o
   3  19   6        0.60      -31.90     31.97 o
   4  19   6      314.83      375.90     33.99 o
   5  19   6       10.90       50.31     34.58 o
   6  19   6       32.22       57.23     39.48 o
  -8  20   6        2.31       29.03     37.08 o
  -7  20   6       87.48       66.18     35.20 o
  -6  20   6        7.33        9.48     65.50 o
  -5  20   6      228.51      238.17     34.45 o
  -4  20   6     1241.35     1249.26     88.89 o
  -3  20   6      964.66      962.57     42.54 o
  -2  20   6      656.75      707.11     35.34 o
  -1  20   6     1876.38     1761.10     77.61 o
   0  20   6       68.51       52.21     20.70 o
   1  20   6      388.30      416.05     38.27 o
   2  20   6       25.50       33.75     30.99 o
   3  20   6      178.58      133.27     34.29 o
   4  20   6        7.27       17.92     35.18 o
   5  20   6       10.14      -17.48     47.05 o
   6  20   6       14.52       33.58     39.56 o
  -8  21   6       10.00       33.49     39.69 o
  -7  21   6       14.85       17.89     35.96 o
  -6  21   6       29.92       28.93     33.08 o
  -5  21   6        1.75       14.14     30.61 o
  -4  21   6      948.23     1024.58    102.40 o
  -3  21   6      349.16      295.66     40.52 o
  -2  21   6      431.84      486.58     50.00 o
  -1  21   6     1123.62      974.31     41.07 o
   0  21   6     4504.04     4222.79    121.62 o
   1  21   6      370.66      309.37     42.79 o
   2  21   6       11.63       33.63     34.47 o
   3  21   6       46.32       35.93     34.02 o
   4  21   6       19.78        5.33     36.00 o
   5  21   6        2.24       -1.92     53.02 o
  -8  22   6        3.53      -26.15     39.14 o
  -7  22   6       47.43       76.15     36.93 o
  -6  22   6      246.73      309.72     41.09 o
  -5  22   6      119.69       49.88     32.23 o
  -4  22   6      845.24      842.70     82.24 o
  -3  22   6      771.31      745.65     38.10 o
  -2  22   6     4827.10     4747.00    187.71 o
  -1  22   6       62.94       79.13     34.54 o
   0  22   6        2.39      -25.34     31.73 o
   1  22   6       32.05       43.09     32.23 o
   2  22   6      157.33      107.46     34.61 o
   3  22   6       55.32       32.83     33.45 o
   4  22   6       21.14       29.81     39.16 o
   5  22   6       13.03       33.39     55.39 o
  -8  23   6        1.12      -58.65     60.00 o
  -7  23   6       85.72       37.55     36.70 o
  -6  23   6      701.57      708.70     51.97 o
  -5  23   6      457.91      516.82     81.60 o
  -4  23   6      438.12      364.49     39.76 o
  -3  23   6        3.06      -33.48     33.48 o
  -2  23   6     1302.51     1223.22     84.25 o
  -1  23   6        0.78       -5.20     33.31 o
   0  23   6       86.78       94.11     32.65 o
   1  23   6      573.05      508.24     43.47 o
   2  23   6      238.94      167.64     38.06 o
   3  23   6       30.83       26.45     34.16 o
   4  23   6      146.13      101.05     41.64 o
   5  23   6       61.77       90.40     60.75 o
  -7  24   6        0.00      -24.16     37.18 o
  -6  24   6      103.79      108.37     38.06 o
  -5  24   6       63.09       58.86     34.55 o
  -4  24   6      795.25      741.17     74.71 o
  -3  24   6      454.59      389.61     42.76 o
  -2  24   6      129.23      125.02     34.55 o
  -1  24   6       93.32      138.30     40.03 o
   0  24   6        2.49        7.91     50.59 o
   1  24   6      103.81      113.87     37.13 o
   2  24   6       90.86      109.48     62.00 o
   3  24   6        3.50       -1.44     38.01 o
   4  24   6       33.86       43.23     38.90 o
  -7  25   6       17.14       -4.74     39.43 o
  -6  25   6       85.12       39.80     37.57 o
  -5  25   6      107.31       63.00     56.32 o
  -4  25   6       22.01      -25.61     48.60 o
  -3  25   6      137.13       83.41     88.75 o
  -2  25   6      138.79      117.36     37.27 o
  -1  25   6      696.37      567.78     47.24 o
   0  25   6      654.72      541.94     45.98 o
   1  25   6       42.40       61.83     36.91 o
   2  25   6       13.38       15.19     35.21 o
   3  25   6       66.51       59.67     63.37 o
   4  25   6        0.72      -26.59     38.69 o
  -6  26   6       23.13      -18.28     57.18 o
  -5  26   6      209.47      121.63     60.98 o
  -4  26   6      110.09      213.12     62.02 o
  -3  26   6       61.64       32.84     38.34 o
  -2  26   6     1747.09     1700.39     77.42 o
  -1  26   6      311.44      325.47     42.55 o
   0  26   6      145.23      186.75     44.10 o
   1  26   6       16.49      -17.49     45.43 o
   2  26   6      222.39      219.00     41.14 o
   3  26   6       42.65       39.51     39.34 o
   4  26   6        7.36      -33.92     39.89 o
  -6  27   6        4.26       71.63     61.90 o
  -5  27   6      350.77      351.99     67.93 o
  -4  27   6      222.40      122.34     59.02 o
  -3  27   6      531.50      451.19     47.71 o
  -2  27   6        0.51       -6.97     73.02 o
  -1  27   6      173.63       79.51     21.36 o
   0  27   6      265.95      272.13     44.96 o
   1  27   6     1062.37     1126.24     62.65 o
   2  27   6      129.61       82.61     39.12 o
   3  27   6       45.54       -3.46     40.90 o
  -5  28   6       20.54      -21.72     59.37 o
  -4  28   6      275.07      231.82     68.54 o
  -3  28   6       14.72      -29.47     57.57 o
  -2  28   6      178.58      153.49     41.61 o
  -1  28   6      496.47      387.10     65.66 o
   0  28   6      231.41      197.53     41.19 o
   1  28   6        7.29       46.52     39.89 o
   2  28   6      186.40      248.99     79.05 o
   3  28   6      203.85      267.31     45.97 o
  -5  29   6       67.77       69.25     65.08 o
  -4  29   6      275.73      355.02     73.10 o
  -3  29   6        0.55      -13.83     39.29 o
  -2  29   6        9.31      -12.56     38.28 o
  -1  29   6      240.36      225.61     42.04 o
   0  29   6        6.00      -12.19     36.33 o
   1  29   6       19.80       22.68     40.34 o
   2  29   6      143.54      128.25     43.57 o
  -4  30   6       33.18      -26.30     56.72 o
  -3  30   6       77.86       97.38     59.79 o
  -2  30   6        7.72      -38.27     68.91 o
  -1  30   6        9.29      -13.18     39.33 o
   0  30   6       21.84       21.75     37.97 o
   1  30   6        3.50       44.20     41.18 o
  -3  31   6       22.98       36.33     59.82 o
  -2  31   6       78.82      120.41     69.18 o
  -1  31   6       19.72       82.48     59.87 o
   0  31   6       99.24       80.34     40.09 o
 -11   0   7       43.37       99.24     61.56 o
  -9   0   7        4.20       28.37     51.01 o
  -7   0   7       21.02       51.01     45.75 o
  -5   0   7     5130.97     4764.92    169.98 o
  -3   0   7     3459.22     3595.38     78.84 o
  -1   0   7    11064.72    10772.21    156.18 o
   1   0   7      409.47      459.32     15.55 o
   3   0   7        0.25       11.83     19.95 o
   5   0   7      435.86      404.70     57.18 o
   7   0   7        5.06       36.22     54.28 o
 -11   1   7        0.27       -6.25     38.43 o
 -10   1   7        2.48        8.42     43.20 o
  -9   1   7        0.33       -3.62     35.44 o
  -8   1   7      258.24      294.79     68.72 o
  -7   1   7       72.26        7.00     29.72 o
  -6   1   7      158.86      163.55     30.43 o
  -5   1   7     2634.02     2400.61     73.21 o
  -4   1   7      420.35      403.79     19.38 o
  -3   1   7    12799.61    12203.23    161.31 o
  -2   1   7     3375.62     3476.56     41.09 o
  -1   1   7      349.40      360.79     12.76 o
   0   1   7     1183.62     1254.30     20.74 o
   1   1   7      294.18      330.73     10.30 o
   2   1   7     1680.14     1575.22     33.11 o
   3   1   7       20.16        6.41     14.05 o
   4   1   7       39.31       36.75     20.56 o
   5   1   7       24.28       24.73     31.60 o
   6   1   7       58.33       55.93     36.12 o
   7   1   7       21.01       51.60     42.60 o
 -11   2   7       28.51      111.37     36.95 o
 -10   2   7        0.02      -33.10     33.10 o
  -9   2   7      142.45      125.14     32.20 o
  -8   2   7       57.34       52.80     35.03 o
  -7   2   7     1265.02     1117.09     57.29 o
  -6   2   7      220.67      234.08     24.68 o
  -5   2   7       75.30       63.00     18.79 o
  -4   2   7     1054.50     1117.74     38.80 o
  -3   2   7     6110.43     5956.72     90.84 o
  -2   2   7     1530.28     1475.35     21.17 o
  -1   2   7     3583.35     3641.41     43.39 o
   0   2   7     2413.16     2443.43     33.13 o
   1   2   7     1019.17     1037.98     17.63 o
   2   2   7       35.35       17.32      9.77 o
   3   2   7     1701.53     1710.17     71.66 o
   4   2   7      331.93      311.50     28.86 o
   5   2   7      165.64      155.13     35.86 o
   6   2   7       41.98       62.77     37.92 o
   7   2   7       16.14       -2.16     55.89 o
 -10   3   7       20.92       24.48     33.12 o
  -9   3   7        7.70       10.30     29.38 o
  -8   3   7        2.18        2.96     32.14 o
  -7   3   7      359.15      360.08     31.38 o
  -6   3   7      757.50      761.38     61.03 o
  -5   3   7     8622.23     8175.91    174.01 o
  -4   3   7     1874.58     1982.46     60.47 o
  -3   3   7     3948.13     3915.30     63.03 o
  -2   3   7      666.81      659.96     12.83 o
  -1   3   7      895.48      951.85     15.46 o
   0   3   7     2347.87     2230.50     29.31 o
   1   3   7      365.30      321.51     12.30 o
   2   3   7        0.92       -6.59      9.42 o
   3   3   7      308.20      337.29     16.24 o
   4   3   7       79.75       33.70     22.07 o
   5   3   7      251.94      252.89     37.30 o
   6   3   7       12.11       28.26     42.40 o
   7   3   7       51.52       20.56     40.41 o
 -10   4   7       23.97      -15.23     34.67 o
  -9   4   7       27.03       52.30     30.36 o
  -8   4   7      455.15      473.32     36.94 o
  -7   4   7       85.77       64.65     17.03 o
  -6   4   7      227.65      193.57     37.64 o
  -5   4   7     3063.97     3032.92     70.30 o
  -4   4   7     2172.09     2031.08     55.44 o
  -3   4   7       50.30       67.82     11.62 o
  -2   4   7     2470.53     2604.34     32.78 o
  -1   4   7     8804.00     8754.58     94.99 o
   0   4   7        5.68        4.63      6.39 o
   1   4   7     2127.88     2151.02     34.88 o
   2   4   7       45.43       24.49      9.27 o
   3   4   7      596.66      586.29     21.63 o
   4   4   7       21.75        9.27     20.81 o
   5   4   7       81.66       71.67     36.79 o
   6   4   7       21.91       25.96     36.22 o
   7   4   7        4.42       51.05     41.68 o
 -10   5   7       36.72       67.10     37.22 o
  -9   5   7       84.06      163.49     32.55 o
  -8   5   7        5.25      -19.14     25.93 o
  -7   5   7      106.63      161.71     33.64 o
  -6   5   7      196.68      225.48     25.55 o
  -5   5   7       27.84        4.63     18.06 o
  -4   5   7       19.16        8.69     15.21 o
  -3   5   7     3365.11     3344.84     50.14 o
  -2   5   7     5746.20     5817.02     64.39 o
  -1   5   7     3376.47     3300.71     39.65 o
   0   5   7      187.14      218.23      9.89 o
   1   5   7      414.80      414.83     14.45 o
   2   5   7      959.14      944.12     23.59 o
   3   5   7       15.22       10.81     13.00 o
   4   5   7       49.25       72.90     22.86 o
   5   5   7       92.76       95.43     33.35 o
   6   5   7       52.32       49.24     37.68 o
   7   5   7       88.30      103.91     42.87 o
 -10   6   7       16.47       39.31     32.99 o
  -9   6   7       44.82       88.23     31.16 o
  -8   6   7       14.64       42.44     27.02 o
  -7   6   7       56.10      110.65     26.41 o
  -6   6   7        7.53        4.12     20.07 o
  -5   6   7      181.01      191.48     21.90 o
  -4   6   7      796.88      795.72     32.66 o
  -3   6   7      356.11      403.90     13.01 o
  -2   6   7     1061.62     1071.07     18.69 o
  -1   6   7        1.32       17.16      6.45 o
   0   6   7     2064.56     1936.35     28.37 o
   1   6   7     3270.72     3166.20     45.56 o
   2   6   7      747.28      792.65     19.37 o
   3   6   7      427.96      419.43     19.35 o
   4   6   7      123.74      147.08     23.98 o
   5   6   7        5.67      -18.03     31.63 o
   6   6   7        0.27       31.23     43.49 o
   7   6   7       21.59      -17.05     38.30 o
 -10   7   7       39.62       14.12     41.67 o
  -9   7   7       10.37       14.52     30.68 o
  -8   7   7       36.50       -8.64     27.21 o
  -7   7   7      911.68     1081.52     63.36 o
  -6   7   7      533.00      523.31     31.29 o
  -5   7   7      738.59      675.81     32.12 o
  -4   7   7      207.20      182.81     19.43 o
  -3   7   7      656.66      633.10     17.88 o
  -2   7   7      811.18      828.77     17.19 o
  -1   7   7     1463.76     1464.27     21.59 o
   0   7   7       38.63       48.26      8.11 o
   1   7   7     3743.43     3633.71     55.22 o
   2   7   7       16.40        8.92      9.69 o
   3   7   7      789.96      782.74     23.11 o
   4   7   7        0.48       13.01     21.89 o
   5   7   7      540.33      590.52     45.92 o
   6   7   7        0.19      -18.10     34.33 o
   7   7   7        2.83        2.51     49.23 o
 -10   8   7        1.12       37.64     42.21 o
  -9   8   7      191.43      312.20     46.06 o
  -8   8   7        2.73        9.99     25.75 o
  -7   8   7      180.35      224.73     31.01 o
  -6   8   7      842.52      797.88     50.19 o
  -5   8   7      667.06      619.99     30.81 o
  -4   8   7       25.34       14.18     16.95 o
  -3   8   7     1011.54     1116.92     37.31 o
  -2   8   7     1615.62     1557.83     23.82 o
  -1   8   7     1201.47     1232.56     19.61 o
   0   8   7     1324.05     1230.25     29.79 o
   1   8   7     4589.61     4411.05     71.33 o
   2   8   7      558.63      534.35     17.15 o
   3   8   7     2711.45     2714.27     70.14 o
   4   8   7      229.42      198.58     24.87 o
   5   8   7      106.75      142.15     34.51 o
   6   8   7        6.80       19.59     35.92 o
   7   8   7        5.80       37.02     47.60 o
 -10   9   7       20.71       -6.34     61.95 o
  -9   9   7        1.00      -39.78    108.56 o
  -8   9   7        6.43      -17.48     34.11 o
  -7   9   7       18.35       35.83     23.48 o
  -6   9   7      129.89      186.76     31.56 o
  -5   9   7      303.20      321.76     41.55 o
  -4   9   7     1228.70     1184.88     39.90 o
  -3   9   7     2791.27     2921.48     56.76 o
  -2   9   7     1735.16     1697.45     31.16 o
  -1   9   7     6370.91     6358.65     70.27 o
   0   9   7       88.77      125.12     13.63 o
   1   9   7      148.12      173.70     15.54 o
   2   9   7       82.28       85.50     13.38 o
   3   9   7       17.08       11.94     13.49 o
   4   9   7       54.67       64.40     24.84 o
   5   9   7      101.60       62.09     31.92 o
   6   9   7       11.92      -13.15     51.16 o
   7   9   7       62.79       89.32     33.12 o
 -10  10   7       19.96       57.55     44.45 o
  -9  10   7       42.09       82.89     37.62 o
  -8  10   7      139.56      105.08     34.49 o
  -7  10   7        0.34       -6.59     34.35 o
  -6  10   7      128.97       95.82     30.85 o
  -5  10   7      322.74      350.53     26.09 o
  -4  10   7      751.51      715.47     31.07 o
  -3  10   7      317.21      328.73     19.61 o
  -2  10   7      322.75      355.03     20.84 o
  -1  10   7     1446.76     1461.41     24.57 o
   0  10   7       17.50       25.99      9.02 o
   1  10   7     1381.82     1425.59     29.74 o
   2  10   7       75.53       73.85     13.54 o
   3  10   7      231.53      247.13     16.91 o
   4  10   7        2.61       28.20     19.32 o
   5  10   7       22.05       49.39     24.39 o
   6  10   7       13.52       14.69     27.87 o
   7  10   7        3.73       11.05     31.75 o
 -10  11   7        0.70       26.85     56.07 o
  -9  11   7       71.85       44.99     39.61 o
  -8  11   7      172.69      195.36     39.13 o
  -7  11   7       28.48       32.00     30.99 o
  -6  11   7      387.21      376.93     37.19 o
  -5  11   7     1210.08     1305.42     43.95 o
  -4  11   7      667.51      703.50     48.74 o
  -3  11   7      281.02      283.40     21.41 o
  -2  11   7      474.60      438.57     21.34 o
  -1  11   7      385.14      422.75     18.44 o
   0  11   7      141.00      132.95     10.71 o
   1  11   7       84.38       89.38     13.12 o
   2  11   7      309.48      294.56     16.88 o
   3  11   7      170.29      185.40     16.89 o
   4  11   7        8.33      -10.03     18.97 o
   5  11   7      185.73      174.66     28.58 o
   6  11   7        7.36        7.80     36.81 o
   7  11   7        6.09        0.51     31.65 o
 -10  12   7        2.21       22.01     43.44 o
  -9  12   7      187.49      180.44     42.21 o
  -8  12   7       79.22       29.04     71.45 o
  -7  12   7      944.93      944.87     56.04 o
  -6  12   7        3.37        0.82     29.09 o
  -5  12   7       45.02       62.13     25.56 o
  -4  12   7     1171.62     1141.95     35.23 o
  -3  12   7     1336.71     1223.70     35.51 o
  -2  12   7       95.10      125.69     19.43 o
  -1  12   7       23.08       37.41     17.29 o
   0  12   7     2617.96     2565.56     44.96 o
   1  12   7     1554.78     1553.59     34.93 o
   2  12   7      226.41      241.08     16.52 o
   3  12   7     1498.07     1475.51     33.17 o
   4  12   7       31.10       16.32     19.98 o
   5  12   7        8.29       -7.48     24.81 o
   6  12   7        5.65       34.32     28.35 o
   7  12   7       12.13       14.96     31.74 o
 -10  13   7        2.10       60.31     42.57 o
  -9  13   7        9.89      -25.32     49.40 o
  -8  13   7      136.83      131.99     37.23 o
  -7  13   7       32.00       24.81     30.08 o
  -6  13   7      609.29      563.49     63.58 o
  -5  13   7     2144.44     1245.65     68.10 o
  -4  13   7     1725.34     1636.19     49.91 o
  -3  13   7     3272.26     3315.90     63.59 o
  -2  13   7     3364.31     3414.06     65.29 o
  -1  13   7       39.80       59.42     15.72 o
   0  13   7      919.27      939.91     27.27 o
   1  13   7      229.70      234.39     16.94 o
   2  13   7     1431.03     1385.65     30.76 o
   3  13   7      261.56      268.64     18.61 o
   4  13   7      147.39      136.86     21.80 o
   5  13   7      145.95      121.02     27.28 o
   6  13   7       26.52       47.10     36.20 o
  -9  14   7       48.62       48.87     44.21 o
  -8  14   7        6.11       29.22     45.49 o
  -7  14   7      691.42      786.85     50.21 o
  -6  14   7        3.40       33.95     28.32 o
  -4  14   7       16.02        1.90     19.99 o
  -3  14   7       56.65      101.32     23.26 o
  -2  14   7      364.64      331.11     21.88 o
  -1  14   7     8786.29     8702.90    143.05 o
   0  14   7       94.93      110.74     18.15 o
   1  14   7      734.09      756.09     36.25 o
   2  14   7       31.41       41.90     31.18 o
   3  14   7       11.99        9.56     16.72 o
   4  14   7       96.55      126.82     20.09 o
   5  14   7       76.42       93.70     27.62 o
   6  14   7        0.02      -29.52     29.52 o
  -9  15   7        1.97       82.73     40.16 o
  -8  15   7       60.18       54.52     86.94 o
  -7  15   7      138.22      141.59     35.26 o
  -6  15   7        0.78       -2.47     28.24 o
  -5  15   7     1447.56     1077.13     69.69 o
  -4  15   7      271.14      289.26     25.48 o
  -3  15   7     3660.13     3785.84     84.88 o
  -2  15   7      722.82      721.20     58.86 o
  -1  15   7        7.45       21.72     16.33 o
   0  15   7      805.56      791.87     29.77 o
   1  15   7      697.09      773.60     38.44 o
   2  15   7      348.42      323.32     23.36 o
   3  15   7       31.23       40.33     20.14 o
   4  15   7       18.43       18.35     21.09 o
   5  15   7       24.71       38.76     26.89 o
   6  15   7        7.26      -29.26     39.00 o
  -9  16   7       51.69      -27.13    107.91 o
  -8  16   7        0.25      -34.56     34.86 o
  -7  16   7      746.05      754.55     50.31 o
  -6  16   7      408.34      343.76     68.87 o
  -5  16   7      494.23      459.27     65.21 o
  -4  16   7      230.75      284.99     31.35 o
  -3  16   7     1955.21     1909.70     67.13 o
  -2  16   7        8.82       -3.43     19.96 o
  -1  16   7       94.82      114.96     21.63 o
   0  16   7     1450.67     1369.00     38.48 o
   1  16   7      483.05      506.70     26.16 o
   2  16   7       50.55       72.99     19.35 o
   3  16   7      383.64      383.56     25.64 o
   4  16   7       84.99       55.04     22.48 o
   5  16   7        0.36      -26.73     35.41 o
   6  16   7       27.49       36.30     39.58 o
  -9  17   7       69.84       61.35     68.31 o
  -8  17   7        0.26      -34.17     34.17 o
  -7  17   7       18.92       30.86     43.29 o
  -6  17   7      135.13       99.96     46.18 o
  -5  17   7     1958.33     2067.41    101.06 o
  -4  17   7      243.90      251.74     27.53 o
  -3  17   7      509.58      479.95     30.86 o
  -2  17   7      178.89      182.49     34.78 o
  -1  17   7      273.90      216.84     24.58 o
   0  17   7      476.00      508.68     30.71 o
   1  17   7      182.27      187.02     24.42 o
   2  17   7       45.83       36.66     19.69 o
   3  17   7       89.51       99.10     22.03 o
   4  17   7        0.70      -23.20     27.63 o
   5  17   7      126.11      187.34     39.42 o
   6  17   7        3.82       15.65     38.92 o
  -9  18   7       62.54      -46.39     46.39 o
  -8  18   7       56.94       62.89     39.53 o
  -7  18   7      215.13      221.60     38.43 o
  -6  18   7      222.54      226.51     35.93 o
  -5  18   7      638.09      518.41     41.07 o
  -4  18   7       39.15       40.71     15.43 o
  -3  18   7       21.21       16.22     21.96 o
  -2  18   7     1725.81     1650.50     86.28 o
  -1  18   7     1561.38     1559.22     77.98 o
   0  18   7      719.58      668.90     34.48 o
   1  18   7      644.85      619.71     33.42 o
   2  18   7       68.85       94.51     24.87 o
   3  18   7      103.33       93.54     27.14 o
   4  18   7       20.66      -13.46     28.28 o
   5  18   7      161.51      241.65     41.07 o
  -9  19   7        0.70      -24.58     58.74 o
  -8  19   7        2.29       18.41     37.26 o
  -7  19   7        6.64       12.15     74.05 o
  -6  19   7       42.01       21.90     32.41 o
  -5  19   7        0.30      -24.80     27.95 o
  -4  19   7       20.01       27.43     28.30 o
  -3  19   7     3221.15     3234.99     79.20 o
  -2  19   7      778.61      774.47     36.84 o
  -1  19   7     2124.83     2052.95     60.94 o
   0  19   7       20.75       33.27     21.58 o
   1  19   7      194.41      222.12     26.44 o
   2  19   7       97.60      146.09     35.14 o
   3  19   7       88.54       60.42     43.40 o
   4  19   7       36.32      -26.47     26.47 o
   5  19   7        0.20       31.41     37.97 o
  -8  20   7        7.20       58.09     40.07 o
  -7  20   7       92.84       54.84     37.09 o
  -6  20   7      506.92      469.60     43.37 o
  -5  20   7       55.40       73.16     30.81 o
  -4  20   7      109.86      158.67     27.16 o
  -3  20   7      100.94       84.36     24.58 o
  -2  20   7      411.47      479.83     33.21 o
  -1  20   7      351.31      379.64     29.64 o
   0  20   7     1488.64     1532.22     69.41 o
   1  20   7      764.25      799.09     94.29 o
   2  20   7      338.60      403.18     42.22 o
   3  20   7      216.25      212.68     39.91 o
   4  20   7       14.08       -7.53     35.18 o
   5  20   7        1.81      -43.48     53.32 o
  -8  21   7       49.66       63.58     49.97 o
  -7  21   7       90.15      144.50     39.93 o
  -6  21   7       38.88       33.65     35.00 o
  -5  21   7      121.86      153.26     41.28 o
  -4  21   7       53.81       51.85     25.71 o
  -3  21   7       85.37       47.81     25.18 o
  -2  21   7      353.27      366.83     31.22 o
  -1  21   7     1334.69     1320.86    138.69 o
   0  21   7      153.96       96.78     31.76 o
   1  21   7     1111.46     1105.31     57.89 o
   2  21   7      386.53      490.41     57.09 o
   3  21   7      343.81      342.84     43.55 o
   4  21   7       10.95      -14.89     50.94 o
   5  21   7       15.39        3.51     55.71 o
  -8  22   7       31.27       38.51     41.96 o
  -7  22   7       14.04        8.11     37.10 o
  -6  22   7        7.64        4.66     34.76 o
  -5  22   7      229.17      182.23     37.85 o
  -4  22   7       17.24       76.83     33.69 o
  -3  22   7      339.17      351.41     31.20 o
  -2  22   7      333.89      357.51     31.36 o
  -1  22   7      269.83      261.52     38.66 o
   0  22   7       13.32      -10.96     31.75 o
   1  22   7      557.46      605.64     46.47 o
   2  22   7       97.50      107.40     37.08 o
   3  22   7      250.60      265.82     43.01 o
   4  22   7        1.70       47.47     38.93 o
  -7  23   7      102.73      116.83     40.22 o
  -6  23   7      129.59      188.04     39.04 o
  -5  23   7       31.40       19.21     34.40 o
  -4  23   7      234.73      157.31     35.53 o
  -3  23   7       91.79       88.22     32.29 o
  -2  23   7       35.97       46.16     39.74 o
  -1  23   7     1319.66     1266.60     61.51 o
   0  23   7      113.62      132.61     42.74 o
   1  23   7        7.37       -2.35     51.59 o
   2  23   7        5.08       23.80     34.48 o
   3  23   7        3.30      -23.92     37.73 o
   4  23   7        0.14        3.26     41.06 o
  -7  24   7        2.31      -16.79     38.83 o
  -6  24   7       63.36       36.44     36.07 o
  -5  24   7      486.72      423.64     44.23 o
  -4  24   7      372.10      363.97     65.61 o
  -3  24   7      273.03      271.75     42.14 o
  -2  24   7       23.71       -1.17     35.33 o
  -1  24   7      487.62      416.15     45.23 o
   0  24   7        9.75        9.45     65.54 o
   1  24   7      458.01      470.43     44.34 o
   2  24   7       93.16       24.13     37.26 o
   3  24   7        3.70       -4.22     37.04 o
   4  24   7        0.72      -30.98     41.12 o
  -7  25   7       21.40       27.84     54.64 o
  -6  25   7      136.97      158.31     46.70 o
  -5  25   7       47.16      -35.34     49.48 o
  -4  25   7      406.27      445.04     67.63 o
  -3  25   7      133.77      150.87     42.44 o
  -2  25   7        2.21        4.76     35.71 o
  -1  25   7      260.00      303.01     42.27 o
   0  25   7      316.24      243.94     40.66 o
   1  25   7       65.20       61.77     38.48 o
   2  25   7       61.07       52.47     38.94 o
   3  25   7       16.36      -16.22     39.09 o
  -6  26   7        3.65      -56.89     56.89 o
  -5  26   7       19.87      -15.80     57.88 o
  -4  26   7      601.31      525.43     76.43 o
  -3  26   7        4.91       29.02     63.88 o
  -2  26   7        1.61      -19.21     37.28 o
  -1  26   7      256.83      239.13     43.12 o
   0  26   7       60.32       52.55     38.14 o
   1  26   7      110.93       87.15     42.92 o
   2  26   7       44.80       43.90     51.52 o
   3  26   7      205.84      259.34     44.75 o
  -6  27   7       39.09       32.39     61.12 o
  -5  27   7       90.64       93.53     59.13 o
  -4  27   7      145.42      114.21     59.55 o
  -3  27   7      205.52      266.77     48.02 o
  -2  27   7      665.97      622.14     64.11 o
  -1  27   7       13.08       69.93     37.57 o
   0  27   7      200.38      184.39     56.32 o
   1  27   7       79.87       89.92     37.98 o
   2  27   7      146.83      155.23     41.67 o
  -5  28   7      150.13      401.11     73.61 o
  -4  28   7      199.73      192.56     64.50 o
  -3  28   7        0.39      -41.55     45.52 o
  -2  28   7      126.13      122.38     59.02 o
  -1  28   7      551.30      529.82     74.61 o
   0  28   7      107.11      148.66     54.09 o
   1  28   7       32.59       44.40     37.46 o
   2  28   7        7.89       63.16     50.05 o
  -4  29   7      111.24       50.09     64.46 o
  -3  29   7      985.99      930.49     62.65 o
  -2  29   7       55.46      156.46     37.51 o
  -1  29   7       44.08       59.90     38.44 o
   0  29   7       30.00       27.48     36.96 o
   1  29   7       75.61       77.68     42.28 o
  -3  30   7      261.32      299.22     46.52 o
  -2  30   7       31.81      106.33     40.84 o
  -1  30   7      136.99      180.32     43.90 o
   0  30   7       88.41       64.11     38.65 o
 -10   0   8        8.48       56.45     62.25 o
  -8   0   8       75.86      127.04     55.55 o
  -6   0   8       92.58       43.97     43.46 o
  -4   0   8      111.76      104.27     21.50 o
  -2   0   8     7954.59     7929.72    131.92 o
   0   0   8     5848.37     5838.84    100.51 o
   2   0   8       22.34        3.39     15.12 o
   4   0   8      618.73      566.47     63.03 o
   6   0   8       21.04       66.77     55.35 o
 -10   1   8       77.44      115.03     34.17 o
  -9   1   8        0.69      -10.91     15.11 o
  -8   1   8       87.48       79.55     28.80 o
  -7   1   8      205.66      223.04     28.40 o
  -6   1   8      343.57      333.32     40.51 o
  -5   1   8      568.12      597.30     32.14 o
  -4   1   8     2244.03     2246.97     49.83 o
  -3   1   8     1272.18     1249.50     26.52 o
  -2   1   8      121.77      140.37      8.91 o
  -1   1   8     1528.56     1587.57     26.80 o
   0   1   8     4507.09     4075.60     55.56 o
   1   1   8      678.18      740.83     25.30 o
   2   1   8      527.19      608.83     20.81 o
   3   1   8      636.16      595.33     31.57 o
   4   1   8       49.10       67.28     31.70 o
   5   1   8        4.73      -12.17     44.26 o
   6   1   8       21.81       59.45     41.17 o
   7   1   8        3.25       44.31     43.28 o
 -10   2   8        1.11        1.19     33.84 o
  -9   2   8        0.87        7.99     31.31 o
  -8   2   8       19.46       11.42     27.69 o
  -7   2   8      185.44      254.47     30.20 o
  -6   2   8      168.16      175.96     25.50 o
  -5   2   8       71.43       66.53     20.78 o
  -4   2   8     5685.50     5723.80    115.77 o
  -3   2   8      600.91      578.09     18.29 o
  -2   2   8     8711.62     8746.49     95.48 o
  -1   2   8       54.71       72.89      9.25 o
   0   2   8       21.03       29.79     10.28 o
   1   2   8      368.64      361.61     17.79 o
   2   2   8      137.28      119.47     13.92 o
   3   2   8      271.59      189.40     30.00 o
   4   2   8       36.29       51.47     30.49 o
   5   2   8        6.23       62.16     35.11 o
   6   2   8      188.83      168.46     41.84 o
   7   2   8       13.96        5.44     40.56 o
 -10   3   8       29.98      128.22     35.44 o
  -9   3   8       68.56      114.59     31.90 o
  -8   3   8      108.77      107.49     29.92 o
  -7   3   8      283.43      310.19     31.16 o
  -6   3   8      394.05      337.62     29.08 o
  -5   3   8      988.53      928.33     39.24 o
  -4   3   8     3215.85     2963.14     87.34 o
  -3   3   8     3661.68     3736.56     56.71 o
  -2   3   8     1337.58     1283.82     19.51 o
  -1   3   8       94.69      108.60     11.73 o
   0   3   8     2647.33     2652.01     43.29 o
   1   3   8      147.46      105.85     12.64 o
   2   3   8      569.90      579.64     21.44 o
   3   3   8      101.18       95.34     21.67 o
   4   3   8       61.28      101.02     32.57 o
   5   3   8       44.73       76.85     33.91 o
   6   3   8        0.40      -37.58     37.58 o
   7   3   8        1.09       14.95     41.39 o
 -10   4   8        7.55        1.70     37.93 o
  -9   4   8      104.92      127.95     32.91 o
  -8   4   8       36.75       18.13     26.34 o
  -7   4   8      337.71      360.90     32.77 o
  -6   4   8     1109.13     1070.59     43.72 o
  -5   4   8     1521.96     1546.82     48.49 o
  -4   4   8      290.95      253.59     22.23 o
  -3   4   8     1087.60     1040.01     26.46 o
  -2   4   8      594.32      577.14     13.98 o
  -1   4   8     2682.14     2509.05     34.42 o
   0   4   8     1635.96     1614.48     42.81 o
   1   4   8       47.05       38.74     13.13 o
   2   4   8      149.70      160.81     15.76 o
   3   4   8       64.59       46.14     21.16 o
   4   4   8       99.46       86.27     33.08 o
   5   4   8        8.69       10.71     33.72 o
   6   4   8       37.71       32.72     39.96 o
   7   4   8        0.01       33.86     41.26 o
 -10   5   8       68.26       78.16     52.03 o
  -9   5   8       36.20       63.93     31.65 o
  -8   5   8      567.34      531.25     48.83 o
  -7   5   8      272.43      201.25     28.18 o
  -6   5   8       63.00       96.26     23.90 o
  -5   5   8       67.29       90.76     20.53 o
  -4   5   8      446.66      438.72     26.13 o
  -3   5   8       12.62       17.72     13.32 o
  -2   5   8      138.74      147.76      8.65 o
  -1   5   8      832.75      891.54     19.04 o
   0   5   8      432.28      444.69     23.31 o
   1   5   8       34.50       20.59     12.66 o
   2   5   8     2090.68     2071.56     41.21 o
   3   5   8      122.06      131.81     23.06 o
   4   5   8      174.51      163.05     34.56 o
   5   5   8       23.57       44.81     56.97 o
   6   5   8        4.03       40.75     66.64 o
   7   5   8       14.05        5.05     42.15 o
 -10   6   8        6.52       12.62     40.32 o
  -9   6   8        1.55       40.94     31.55 o
  -8   6   8        1.47      -17.18     27.42 o
  -7   6   8      225.21      247.46     30.45 o
  -6   6   8     1667.99     1666.88     53.05 o
  -5   6   8       65.31       78.35     20.85 o
  -4   6   8     2776.85     2584.35     63.54 o
  -3   6   8     1091.78     1053.03     31.81 o
  -2   6   8       17.18       27.18     11.02 o
  -1   6   8      266.02      274.41     12.28 o
   0   6   8      180.24      189.04     14.49 o
   1   6   8       87.05       88.44     17.20 o
   2   6   8       12.32       14.70     15.11 o
   3   6   8        0.60      -12.93     20.36 o
   4   6   8       93.83       83.74     32.80 o
   5   6   8      139.01      113.27     36.50 o
   6   6   8       39.26       76.82     39.08 o
 -10   7   8       28.12       31.83     62.79 o
  -9   7   8        2.09       41.80     44.24 o
  -8   7   8       87.68       86.90     29.67 o
  -7   7   8        0.31       19.72     24.34 o
  -6   7   8     1719.03     1633.12     79.72 o
  -5   7   8      149.33      113.58     22.19 o
  -4   7   8      898.36      937.11     37.04 o
  -3   7   8      205.64      197.56     16.83 o
  -2   7   8     6343.19     6364.25     87.99 o
  -1   7   8      634.82      605.17     16.97 o
   0   7   8      565.95      608.69     19.92 o
   1   7   8       60.70       62.24     14.28 o
   2   7   8       43.29       18.20     15.50 o
   3   7   8        7.34       -3.32     17.81 o
   4   7   8      213.41      171.95     35.85 o
   5   7   8        6.33       -4.99     33.03 o
   6   7   8       20.13       44.11     39.44 o
 -10   8   8       12.32       34.79     52.20 o
  -9   8   8       22.03      -49.37     83.79 o
  -8   8   8       40.98       29.20     27.28 o
  -7   8   8       73.30       81.74     26.02 o
  -6   8   8     1002.32     1007.54     43.15 o
  -5   8   8      927.00      899.35     48.14 o
  -4   8   8     4459.94     4244.90     99.24 o
  -3   8   8       78.79       84.45     18.85 o
  -2   8   8      112.57      127.56     13.49 o
  -1   8   8       34.57       55.97     12.34 o
   0   8   8      680.38      827.18     23.01 o
   1   8   8      618.20      557.76     22.36 o
   2   8   8        6.17        7.84     14.42 o
   3   8   8      140.87      145.29     20.31 o
   4   8   8      111.10       54.33     33.23 o
   5   8   8       11.52       10.88     34.49 o
   6   8   8       71.74      164.05     41.23 o
 -10   9   8        1.97       -0.28     52.48 o
  -9   9   8        1.77       18.82    107.88 o
  -8   9   8      926.76      934.86     87.28 o
  -7   9   8       13.31      -27.19     27.92 o
  -6   9   8      117.65      137.11     25.26 o
  -5   9   8      682.09      723.34     34.28 o
  -4   9   8     2729.99     2551.49     63.70 o
  -3   9   8      317.37      338.74     21.02 o
  -2   9   8      592.81      593.19     21.48 o
  -1   9   8     1973.70     1835.72     37.01 o
   0   9   8      253.10      257.23     12.90 o
   1   9   8      124.36      140.61     16.12 o
   2   9   8     1329.05     1230.35     33.63 o
   3   9   8      116.28      126.97     17.90 o
   4   9   8       90.83      123.45     25.98 o
   5   9   8        0.12       18.36     26.38 o
   6   9   8        0.87      -26.18     29.96 o
 -10  10   8       16.52       39.87     51.02 o
  -9  10   8       40.76        8.96     50.01 o
  -8  10   8       75.16      119.79     36.82 o
  -7  10   8      470.37      381.53     58.24 o
  -6  10   8     1162.47     1246.93     47.12 o
  -5  10   8      622.89      642.76     32.39 o
  -4  10   8      479.82      444.34     27.64 o
  -3  10   8     1083.25     1047.17     33.56 o
  -2  10   8      370.02      383.77     18.55 o
  -1  10   8      552.39      555.10     24.44 o
   0  10   8     3484.90     3250.26     54.90 o
   1  10   8       48.27       56.84     15.84 o
   2  10   8      165.58      198.26     19.23 o
   3  10   8       11.71        8.89     16.45 o
   4  10   8      406.99      407.22     32.51 o
   5  10   8       28.90       46.66     27.88 o
   6  10   8       52.31      109.83     32.18 o
 -10  11   8       13.48       20.54     73.29 o
  -9  11   8        0.82      -35.78     35.78 o
  -8  11   8       48.36       62.98     39.94 o
  -7  11   8      180.85      166.19     43.80 o
  -6  11   8      285.45      245.25     36.05 o
  -5  11   8      257.64      231.33     25.10 o
  -4  11   8        9.42       11.35     18.68 o
  -3  11   8     2504.18     2545.76     53.64 o
  -2  11   8     2527.71     2447.58     62.41 o
  -1  11   8      551.27      559.34     29.24 o
   0  11   8     1557.51     1518.31     34.97 o
   1  11   8      109.98      118.98     19.17 o
   2  11   8      637.51      607.47     24.45 o
   3  11   8       88.58       83.87     19.97 o
   4  11   8      228.74      229.67     28.10 o
   5  11   8        3.27       20.99     27.56 o
   6  11   8        4.06      -26.49     29.94 o
 -10  12   8        0.11      -26.40     43.19 o
  -9  12   8        6.09       28.44     37.41 o
  -8  12   8        0.35       -5.28     35.10 o
  -7  12   8       91.91      119.14     37.59 o
  -6  12   8        1.53      -11.99     26.13 o
  -5  12   8       19.07       31.00     25.32 o
  -4  12   8     2687.98     2693.44     65.75 o
  -3  12   8     1529.72     1503.87     40.38 o
  -2  12   8     3591.80     3632.31     68.72 o
  -1  12   8       12.27       -4.96     15.79 o
   0  12   8      868.01      854.31     27.17 o
   1  12   8     1934.67     1949.64     46.09 o
   2  12   8       47.44       31.57     16.59 o
   3  12   8      129.89      162.98     19.67 o
   4  12   8       45.58       48.59     24.59 o
   5  12   8        7.90       36.85     28.28 o
   6  12   8       70.86       25.31     31.10 o
  -9  13   8        6.68       -9.26     62.08 o
  -8  13   8        3.79      -34.37     34.37 o
  -7  13   8      303.65      269.15     38.22 o
  -6  13   8      128.54      103.49     30.61 o
  -5  13   8      189.33      177.28     29.70 o
  -4  13   8      216.69      293.33     33.21 o
  -3  13   8      918.24      982.50     37.12 o
  -2  13   8      400.43      455.95     30.53 o
  -1  13   8     1506.22     1483.61     39.06 o
   0  13   8     1597.26     1593.36     48.67 o
   1  13   8      274.61      322.48     23.61 o
   2  13   8      922.39      935.53     45.00 o
   3  13   8      209.53      234.55     23.86 o
   4  13   8       74.05       81.55     26.62 o
   5  13   8        9.40        4.74     27.89 o
   6  13   8        0.88        4.58     29.97 o
  -9  14   8        0.80       59.81     40.35 o
  -8  14   8        9.56       10.23     33.88 o
  -7  14   8       40.35       53.21     36.67 o
  -6  14   8      175.02       42.71     29.69 o
  -5  14   8       30.90       41.34     27.87 o
  -4  14   8        1.65      -22.88     25.06 o
  -3  14   8      742.68      715.72     47.96 o
  -2  14   8     1241.30     1332.41     43.94 o
  -1  14   8        9.88       38.09     17.42 o
   0  14   8     1853.73     1989.14     73.91 o
   1  14   8      108.97      131.10     20.21 o
   2  14   8      149.39      127.53     21.41 o
   3  14   8       33.05       48.68     21.70 o
   4  14   8      134.24      147.36     28.01 o
   5  14   8        7.73        5.74     28.23 o
   6  14   8       20.65       35.50     30.45 o
  -9  15   8        0.12      -36.80     36.80 o
  -8  15   8       34.13       30.23     35.87 o
  -7  15   8      238.17      184.95     37.29 o
  -6  15   8        6.14      -11.39     23.88 o
  -5  15   8       83.74       92.78     39.59 o
  -4  15   8      554.82      572.63     54.49 o
  -3  15   8      953.20      896.94     39.01 o
  -2  15   8       29.00       35.76     21.44 o
  -1  15   8       77.28       67.28     21.94 o
   0  15   8     1795.07     1815.96     49.11 o
   1  15   8       52.19       27.57     19.79 o
   2  15   8     1352.73     1445.38     41.29 o
   3  15   8       70.99       56.74     21.69 o
   4  15   8      185.97      184.87     28.77 o
   5  15   8        0.12      -12.83     28.27 o
  -9  16   8        5.59      -36.39     36.39 o
  -8  16   8       26.40       48.99     37.27 o
  -7  16   8      164.29      151.52     57.36 o
  -6  16   8       25.51       19.54     30.15 o
  -5  16   8      392.32      427.86     38.14 o
  -4  16   8     1334.42     1337.97     48.13 o
  -3  16   8      177.01      183.22     24.89 o
  -2  16   8     2066.79     2106.94     58.98 o
  -1  16   8      144.56      172.33     25.25 o
   0  16   8       47.90       66.61     23.11 o
   1  16   8        7.82       13.69     19.66 o
   2  16   8        5.25       20.53     20.57 o
   3  16   8        1.90       -2.79     20.85 o
   4  16   8       57.32       33.60     25.76 o
   5  16   8       69.83       35.08     38.39 o
  -9  17   8       10.72       -2.47     37.55 o
  -8  17   8        1.05      -36.27     49.60 o
  -7  17   8      125.19      108.50     37.64 o
  -6  17   8      166.37      194.89     35.63 o
  -5  17   8      723.15      674.24     45.73 o
  -4  17   8      549.53      485.35     33.02 o
  -3  17   8        4.77       23.51     22.95 o
  -2  17   8      442.72      369.74     29.41 o
  -1  17   8      203.77      210.44     25.75 o
   0  17   8     1811.15     1808.49     53.96 o
   1  17   8      593.29      528.78     32.26 o
   2  17   8      221.98      240.58     25.09 o
   3  17   8        0.05       15.23     22.22 o
   4  17   8      127.91      172.03     51.89 o
   5  17   8       59.39       79.20     39.42 o
  -8  18   8        1.00       -3.14     37.03 o
  -7  18   8      154.30      114.63     37.32 o
  -6  18   8      126.65      188.64     56.56 o
  -5  18   8      282.47      246.77     34.83 o
  -4  18   8      293.81      275.74     29.87 o
  -3  18   8      443.93      399.41     30.98 o
  -2  18   8      593.46      690.00     41.07 o
  -1  18   8      419.21      395.51     32.37 o
   0  18   8     1009.32     1013.10     47.30 o
   1  18   8        4.56       25.08     22.42 o
   2  18   8       29.81       78.14     25.67 o
   3  18   8       94.50      109.30     29.53 o
   4  18   8      294.64      333.07     35.66 o
   5  18   8       10.45       53.67     38.91 o
  -8  19   8      222.45      190.38     64.68 o
  -7  19   8       12.94       44.64     37.02 o
  -6  19   8       23.37       65.55     64.75 o
  -5  19   8      416.11      425.14     58.38 o
  -4  19   8      209.32      222.84     28.95 o
  -3  19   8       19.61       45.81     24.61 o
  -2  19   8        7.59        6.74     23.49 o
  -1  19   8       15.45       15.11     23.95 o
   0  19   8      406.55      449.56     31.73 o
   1  19   8      146.63      114.53     37.27 o
   2  19   8      985.47      993.50     42.62 o
   3  19   8       30.33       49.18     36.62 o
   4  19   8        2.90      -40.31     53.84 o
   5  19   8        1.30       20.26     50.96 o
  -8  20   8        1.92       37.38     38.80 o
  -7  20   8        8.55        9.82     37.61 o
  -6  20   8      588.14      677.79     55.59 o
  -5  20   8      176.15      130.71     76.51 o
  -4  20   8      344.95      326.28     31.66 o
  -3  20   8      342.04      334.22     32.18 o
  -2  20   8       77.76       74.56     25.82 o
  -1  20   8       22.79       36.15     25.50 o
   0  20   8      167.82      186.30     27.69 o
   1  20   8      407.97      430.00     41.95 o
   2  20   8        0.01       -6.82     32.43 o
   3  20   8        6.65       -7.80     36.53 o
   4  20   8      130.08       48.38     40.66 o
  -8  21   8        2.97       54.23     49.77 o
  -7  21   8        1.43       28.26     40.74 o
  -6  21   8       75.55       89.28     37.70 o
  -5  21   8      207.70      207.60     36.94 o
  -4  21   8      157.66      198.64     31.00 o
  -3  21   8      239.47      202.63     29.86 o
  -2  21   8     1914.54     1855.07     84.55 o
  -1  21   8      461.90      481.21     55.32 o
   0  21   8       39.06       28.76     33.73 o
   1  21   8       22.47        0.51     34.23 o
   2  21   8        3.53       53.02     36.39 o
   3  21   8       87.16       66.10     56.13 o
   4  21   8       33.10        8.46     41.03 o
  -7  22   8      109.27      122.21     67.96 o
  -6  22   8      456.71      470.46     47.31 o
  -5  22   8       67.60       57.99     35.37 o
  -4  22   8     1556.25     1530.51    110.29 o
  -3  22   8        4.87       -3.34     26.02 o
  -2  22   8        6.05        8.49     25.89 o
  -1  22   8       36.60       31.94     35.94 o
   0  22   8       88.19      103.86     36.72 o
   1  22   8       39.27       -8.88     33.24 o
   2  22   8       21.43       73.89     37.80 o
   3  22   8       34.81      -20.98     36.36 o
   4  22   8        0.54      -31.75     53.95 o
  -7  23   8       23.44       24.28     38.95 o
  -6  23   8        7.18       34.94     36.47 o
  -5  23   8       18.15       18.88     35.00 o
  -4  23   8      722.90      817.98    112.54 o
  -3  23   8        1.30      -20.71     26.73 o
  -2  23   8       10.61       16.64     36.66 o
  -1  23   8      267.87      332.31     42.81 o
   0  23   8       57.26      111.96     38.11 o
   1  23   8       56.15       88.79     45.18 o
   2  23   8      198.04      174.86     39.24 o
   3  23   8       14.90       57.40     39.94 o
  -7  24   8        0.50       -2.84     39.24 o
  -6  24   8      637.67      724.66    100.87 o
  -5  24   8      421.62      415.33     44.63 o
  -4  24   8       15.13      -27.62     33.40 o
  -3  24   8       84.30       70.68     47.46 o
  -2  24   8       73.12       60.74     40.47 o
  -1  24   8      116.89      137.42     47.60 o
   0  24   8      132.15       84.38     38.69 o
   1  24   8        9.13       14.35     35.85 o
   2  24   8       39.21       48.58     36.99 o
   3  24   8       33.74       -1.78     40.00 o
  -6  25   8        4.72        1.83     63.16 o
  -5  25   8      123.41        2.79     58.47 o
  -4  25   8       26.76       44.54     50.30 o
  -3  25   8      832.63      833.32    137.30 o
  -2  25   8      253.29      240.71     42.91 o
  -1  25   8        9.87       36.26     36.76 o
   0  25   8      143.95      103.08     39.46 o
   1  25   8      190.75      237.80     43.43 o
   2  25   8       63.30       88.97     38.91 o
  -6  26   8       42.75        5.31     57.09 o
  -5  26   8       24.81      165.79     60.45 o
  -4  26   8      644.54      572.71     76.08 o
  -3  26   8       19.72       67.52     47.43 o
  -2  26   8      348.57      343.55     46.07 o
  -1  26   8       37.41       49.10     38.97 o
   0  26   8      170.69      213.45     41.74 o
   1  26   8       44.61       60.88     38.39 o
   2  26   8       39.20       16.77     39.56 o
  -5  27   8       68.24       53.72     63.17 o
  -4  27   8       15.86       36.84     62.25 o
  -3  27   8       18.94      -39.21     39.70 o
  -2  27   8       40.18       60.46     57.99 o
  -1  27   8      583.13      583.16     52.98 o
   0  27   8      295.81      259.57     58.35 o
   1  27   8       53.90       77.34     40.11 o
  -4  28   8        1.25       43.76     63.27 o
  -3  28   8       74.05       34.62     56.87 o
  -2  28   8      511.66      566.16     54.39 o
  -1  28   8        6.68       14.13     44.91 o
   0  28   8      241.10      180.42     44.10 o
  -3  29   8      143.51      239.43     63.67 o
  -2  29   8        1.44       23.78     41.46 o
  -1  29   8        6.83      -19.11     39.83 o
  -9   0   9      240.41      267.33     43.72 o
  -7   0   9     1076.33     1145.30     60.37 o
  -5   0   9      671.54      715.68     43.23 o
  -3   0   9     2382.32     2244.37     68.84 o
  -1   0   9       29.16       44.19     12.78 o
   1   0   9        9.05      -13.36     21.44 o
   3   0   9       37.14       57.90     45.89 o
   5   0   9        5.18      -47.49     47.49 o
 -10   1   9        0.32      -11.18     33.00 o
  -9   1   9       19.05      -22.52     30.92 o
  -8   1   9       16.28       13.33     29.36 o
  -7   1   9     1288.99     1362.19     53.54 o
  -6   1   9       59.70       29.80     18.87 o
  -5   1   9     2743.83     2574.46     57.03 o
  -4   1   9      854.45      812.22     30.34 o
  -3   1   9        6.09        2.56     13.76 o
  -2   1   9     1175.15     1175.29     30.73 o
  -1   1   9        0.21       -2.86     10.43 o
   0   1   9      873.98      910.16     31.20 o
   1   1   9      150.24      115.81     16.99 o
   2   1   9      401.50      392.89     23.47 o
   3   1   9      178.41      225.67     34.73 o
   4   1   9       17.44       10.39     35.18 o
   5   1   9       97.99      128.27     41.58 o
   6   1   9        0.01        9.61     42.35 o
 -10   2   9       10.53       41.75     42.16 o
  -9   2   9      505.10      549.63     42.41 o
  -8   2   9       66.50       41.14     29.31 o
  -7   2   9      200.59      229.03     34.21 o
  -6   2   9      717.45      694.71     37.60 o
  -5   2   9      939.35      911.88     34.64 o
  -4   2   9      110.33      117.75     17.43 o
  -3   2   9        3.49        8.44     14.29 o
  -2   2   9     1835.25     1713.17     36.03 o
  -1   2   9       10.47       19.67     10.57 o
   0   2   9       19.49       38.12     15.34 o
   1   2   9     2860.93     2661.76     56.17 o
   2   2   9      279.19      305.65     21.58 o
   3   2   9      255.38      269.59     38.32 o
   4   2   9        2.23       32.74     32.43 o
   5   2   9       57.86       67.38     38.30 o
   6   2   9        4.95       28.66     60.61 o
 -10   3   9       11.10      -32.46     32.46 o
  -9   3   9        1.58        4.73     30.57 o
  -8   3   9      202.05      249.81     34.07 o
  -7   3   9      970.75     1080.82     47.73 o
  -6   3   9      594.12      618.28     35.33 o
  -5   3   9     1124.64     1040.19     40.55 o
  -4   3   9      622.73      583.99     29.88 o
  -3   3   9      917.43      909.32     30.12 o
  -2   3   9     2440.10     2402.64     44.80 o
  -1   3   9     2178.96     2065.41     36.18 o
   0   3   9       45.17       31.67     15.25 o
   1   3   9        0.06       12.76     15.56 o
   2   3   9       45.43       28.90     16.49 o
   3   3   9      236.76      243.04     38.12 o
   4   3   9       67.85       52.68     34.65 o
   5   3   9       98.98      138.99     42.54 o
   6   3   9        6.45       16.46     42.78 o
 -10   4   9       25.64       72.94     36.46 o
  -9   4   9       98.47      129.96     33.99 o
  -8   4   9      331.01      353.08     35.94 o
  -7   4   9     1035.15      952.86     76.43 o
  -6   4   9      668.02      662.54     36.61 o
  -5   4   9      659.15      660.21     60.85 o
  -4   4   9     2026.00     1977.90     67.36 o
  -3   4   9      662.34      653.10     26.86 o
  -2   4   9      357.78      359.24     17.12 o
  -1   4   9     1452.29     1456.15     34.65 o
   0   4   9      540.08      433.44     23.73 o
   1   4   9      694.78      699.06     27.88 o
   2   4   9        0.68        0.27     16.15 o
   3   4   9      430.66      419.68     42.52 o
   4   4   9        0.32       34.15     33.97 o
   5   4   9       87.40       73.76     39.98 o
   6   4   9        2.93       60.66     41.74 o
 -10   5   9       21.48       27.14     35.07 o
  -9   5   9        0.12       -7.23     23.63 o
  -8   5   9       78.78       96.47     30.73 o
  -7   5   9      221.19      153.00     39.72 o
  -6   5   9      143.43      111.51     25.89 o
  -5   5   9     1155.39     1299.27     55.02 o
  -4   5   9      728.78      729.14     34.25 o
  -3   5   9     6174.44     5763.02    101.60 o
  -2   5   9      189.82      228.30     15.10 o
  -1   5   9        4.40        8.17     12.43 o
   0   5   9      947.44      941.72     29.13 o
   1   5   9       59.08       74.04     16.74 o
   2   5   9        0.25      -13.71     21.16 o
   3   5   9       41.03       60.05     33.29 o
   4   5   9        6.83       67.91     36.16 o
   5   5   9       66.14       26.26     37.68 o
   6   5   9        7.92       48.11     40.19 o
 -10   6   9       21.91      116.10     63.35 o
  -9   6   9      101.52      113.53     40.27 o
  -8   6   9        0.56       -0.42     28.70 o
  -7   6   9       14.75      -15.27     26.08 o
  -6   6   9       28.53       61.98     24.07 o
  -5   6   9      854.74      858.12     39.07 o
  -4   6   9      270.92      317.70     36.29 o
  -3   6   9       43.10       45.23     20.02 o
  -2   6   9      687.46      702.76     27.40 o
  -1   6   9     3741.00     3775.02     62.95 o
   0   6   9      269.92      277.85     20.24 o
   1   6   9     1105.56     1074.33     38.45 o
   2   6   9      216.90      281.70     39.89 o
   3   6   9       93.44       99.02     34.12 o
   4   6   9        0.90      -10.36     34.95 o
   5   6   9        0.55       24.50     37.27 o
   6   6   9        0.73       24.85     39.99 o
 -10   7   9       39.29       -4.53     43.42 o
  -9   7   9       55.59       82.72     39.93 o
  -8   7   9       57.62       69.30     28.82 o
  -7   7   9      407.14      394.26     44.32 o
  -6   7   9       18.40       17.72     23.82 o
  -5   7   9      123.94      133.30     28.05 o
  -4   7   9        2.09       16.95     20.14 o
  -3   7   9     3702.55     3754.35     84.37 o
  -2   7   9      305.40      330.72     28.09 o
  -1   7   9     3867.62     3919.41     65.00 o
   0   7   9       76.16      109.07     18.30 o
   1   7   9      700.04      646.52     27.36 o
   2   7   9       14.25       10.28     17.64 o
   3   7   9      519.26      510.34     41.76 o
   4   7   9       20.60       -3.86     32.66 o
   5   7   9        9.66      -22.61     37.13 o
   6   7   9       10.18       39.34     38.55 o
 -10   8   9        0.10       48.92     46.05 o
  -9   8   9       68.03      113.55     43.24 o
  -8   8   9        3.13      -10.92     27.14 o
  -7   8   9       44.42       26.78     26.39 o
  -6   8   9      112.59      142.53     30.78 o
  -5   8   9     1602.36     1589.02     50.52 o
  -4   8   9      723.03      733.80     52.21 o
  -3   8   9       30.88       30.65     19.95 o
  -2   8   9      611.55      624.87     25.05 o
  -1   8   9     5561.10     5482.46     96.44 o
   0   8   9       35.69       66.00     17.51 o
   1   8   9     2778.30     2933.86     60.50 o
   2   8   9       59.10       46.55     22.62 o
   3   8   9       92.82      112.66     26.07 o
   4   8   9      105.10       98.13     28.08 o
   5   8   9       21.39       15.08     72.83 o
   6   8   9        1.94      -36.84     42.84 o
 -10   9   9       29.81       51.64     44.29 o
  -9   9   9       33.47       19.27     62.10 o
  -8   9   9       42.90       72.13     34.29 o
  -7   9   9       16.93       13.26     25.84 o
  -6   9   9       24.22       25.16     23.98 o
  -5   9   9     1861.24     1877.88     56.84 o
  -4   9   9     1313.51     1237.98     80.77 o
  -3   9   9     6794.82     7048.90    272.83 o
  -2   9   9       29.42       14.87     15.82 o
  -1   9   9      305.49      395.17     22.74 o
   0   9   9        5.09        1.47     17.70 o
   1   9   9        5.86       -4.92     17.76 o
   2   9   9       41.19       14.86     23.12 o
   3   9   9       30.50       38.67     25.27 o
   4   9   9       81.73       91.32     28.44 o
   5   9   9       64.94       38.54     29.97 o
   6   9   9        0.28       18.27     33.08 o
 -10  10   9       50.68       49.86     45.14 o
  -9  10   9       24.20       55.85     40.01 o
  -8  10   9       19.47       44.39     40.20 o
  -7  10   9      166.05      127.75     34.94 o
  -6  10   9      750.33      763.33     48.28 o
  -5  10   9      894.20      918.04     40.28 o
  -4  10   9      522.06      562.01     31.90 o
  -3  10   9      786.36      932.52     63.74 o
  -2  10   9       94.12       83.69     17.94 o
  -1  10   9     3851.89     3811.40     72.84 o
   0  10   9     1126.09     1046.51     49.34 o
   1  10   9       11.42       -1.38     18.50 o
   2  10   9        3.92      -16.03     20.35 o
   3  10   9       26.22      -10.42     24.07 o
   4  10   9       20.19       35.18     26.95 o
   5  10   9       31.12       38.21     51.14 o
  -9  11   9        0.89       54.62     63.75 o
  -8  11   9      125.41       89.27     62.77 o
  -7  11   9      322.87      323.33     39.46 o
  -6  11   9      449.64      421.47     40.85 o
  -5  11   9      358.01      340.06     44.04 o
  -4  11   9     1027.81      963.83     62.44 o
  -3  11   9      739.86      811.25     73.83 o
  -2  11   9     1198.74     1225.89     48.74 o
  -1  11   9      490.21      523.33     26.30 o
   0  11   9      175.40      172.80     20.73 o
   1  11   9        2.38       12.65     19.05 o
   2  11   9      991.37      876.77     38.23 o
   3  11   9      230.70      246.49     29.27 o
   4  11   9        0.88       17.64     26.66 o
   5  11   9       33.86       31.87     38.41 o
  -9  12   9       33.49       62.04     42.35 o
  -8  12   9       19.00       20.71     35.62 o
  -7  12   9        0.93      -33.02     33.02 o
  -6  12   9      547.87      596.00     48.57 o
  -5  12   9      129.98      149.19     30.74 o
  -4  12   9       30.28       90.99     32.66 o
  -3  12   9       28.36       63.10     22.06 o
  -2  12   9      686.72      787.26     37.25 o
  -1  12   9      347.61      403.02     24.31 o
   0  12   9       17.68       31.13     18.16 o
   1  12   9     2353.34     2276.84     78.68 o
   2  12   9       89.73      110.75     27.22 o
   3  12   9      225.79      203.12     27.80 o
   4  12   9        6.36       -7.74     24.78 o
   5  12   9        0.15       44.80     37.45 o
  -9  13   9       17.53       30.54     42.10 o
  -8  13   9      254.46      205.16     41.98 o
  -7  13   9      273.53      333.94     42.09 o
  -6  13   9       74.96       74.27     30.55 o
  -5  13   9      501.81      455.97     38.60 o
  -4  13   9     1937.44     1812.16     67.23 o
  -3  13   9      114.26      133.34     30.01 o
  -2  13   9      626.95      610.70     34.24 o
  -1  13   9      931.54      958.29     33.84 o
   0  13   9      498.80      574.34     28.45 o
   1  13   9       15.12       12.25     20.15 o
   2  13   9        5.75       24.88     20.86 o
   3  13   9       15.38       37.30     25.63 o
   4  13   9      131.16      129.08     28.35 o
   5  13   9      112.27      142.49     31.95 o
  -9  14   9      125.19      180.23     50.50 o
  -8  14   9        0.04        5.15     38.01 o
  -7  14   9      104.16      117.06     32.94 o
  -6  14   9       70.27       68.41     57.40 o
  -5  14   9       29.46       42.17     30.15 o
  -4  14   9      217.89      183.91     31.98 o
  -3  14   9     2267.56     2033.57     70.36 o
  -2  14   9      463.74      510.50     31.06 o
  -1  14   9       14.30       11.99     18.94 o
   0  14   9        8.41        2.96     19.50 o
   1  14   9       11.46      -19.34     19.34 o
   2  14   9       31.23       36.87     20.92 o
   3  14   9      474.10      379.95     32.33 o
   4  14   9       11.66       33.85     27.70 o
   5  14   9       65.98       76.66     30.82 o
  -9  15   9        0.04       24.99     42.04 o
  -8  15   9       41.31       48.51     39.48 o
  -7  15   9      102.73      116.52     55.20 o
  -6  15   9      175.80      190.02     35.96 o
  -5  15   9      721.49      672.76     45.66 o
  -4  15   9        1.19       41.34     28.81 o
  -3  15   9       48.10      141.07     38.03 o
  -2  15   9      476.36      537.27     32.62 o
  -1  15   9      248.31      238.09     27.05 o
   0  15   9      287.54      226.43     23.46 o
   1  15   9       44.48       71.18     21.50 o
   2  15   9       63.99       99.26     22.60 o
   3  15   9       10.14      -10.46     25.17 o
   4  15   9        0.39       -0.29     27.55 o
   5  15   9        9.14       21.62     29.89 o
  -9  16   9       83.69       55.16     42.24 o
  -8  16   9       94.88       40.06     40.26 o
  -7  16   9       59.85       22.81     30.90 o
  -6  16   9       27.97       32.56     33.84 o
  -5  16   9     1698.25     1534.60     63.14 o
  -4  16   9        0.16       27.61     29.46 o
  -3  16   9       28.77       31.57     46.32 o
  -2  16   9      215.19      214.90     46.63 o
  -1  16   9       12.51      -22.09     22.09 o
   0  16   9       35.06       59.41     23.80 o
   1  16   9      482.89      490.26     34.49 o
   2  16   9       62.91       64.93     25.50 o
   3  16   9       58.51       50.52     26.51 o
   4  16   9        1.55       30.78     28.31 o
  -8  17   9       15.19       15.73     56.38 o
  -7  17   9      322.89      346.02     43.41 o
  -6  17   9      401.20      381.66     43.25 o
  -5  17   9      123.08      102.34     33.21 o
  -4  17   9      401.27      425.67     67.45 o
  -3  17   9       27.00       15.55     24.13 o
  -2  17   9      478.54      437.36     52.92 o
  -1  17   9       31.90       38.71     24.59 o
   0  17   9       76.38       74.19     25.05 o
   1  17   9       10.74       30.25     24.62 o
   2  17   9        2.78      -17.88     24.48 o
   3  17   9      124.09      140.25     32.75 o
   4  17   9       10.52      -12.65     34.38 o
  -8  18   9      147.84      130.83     63.17 o
  -7  18   9       69.08       40.07     36.97 o
  -6  18   9      106.82       79.37     36.82 o
  -5  18   9        0.39        4.34     33.56 o
  -4  18   9      988.72      971.29     53.21 o
  -3  18   9      599.40      593.89     36.60 o
  -2  18   9      695.72      620.31     37.09 o
  -1  18   9      307.56      252.42     42.99 o
   0  18   9      363.67      377.25     31.43 o
   1  18   9       59.41       84.63     26.37 o
   2  18   9       12.90       39.53     30.39 o
   3  18   9      258.89      309.35     38.41 o
   4  18   9        4.55       47.67     52.80 o
  -8  19   9       28.30        3.55     38.27 o
  -7  19   9        7.07       11.85     36.11 o
  -6  19   9      101.95       43.94     23.33 o
  -5  19   9      754.40      792.17     51.99 o
  -4  19   9      737.91      643.95     57.52 o
  -3  19   9      864.16      767.44     40.55 o
  -2  19   9      138.63      126.46     28.21 o
  -1  19   9      169.30      162.38     27.89 o
   0  19   9       55.04       97.75     26.45 o
   1  19   9        5.45       -3.60     28.32 o
   2  19   9        4.20       -8.98     26.59 o
   3  19   9        8.39      -26.53     60.90 o
   4  19   9        5.83      -28.94     52.20 o
  -8  20   9        5.20       47.56     58.31 o
  -7  20   9       20.70       37.48     63.03 o
  -6  20   9      107.51      121.61     54.53 o
  -5  20   9      120.19      105.34     36.99 o
  -4  20   9       29.51       49.97     33.28 o
  -3  20   9      244.37      222.11     30.62 o
  -2  20   9      658.03      724.61     42.39 o
  -1  20   9      502.23      497.72     36.29 o
   0  20   9       17.23       31.42     25.79 o
   1  20   9      310.09      352.48     31.72 o
   2  20   9       63.97       42.47     34.86 o
   3  20   9        1.87       13.41     69.36 o
  -7  21   9       40.04      100.18     46.86 o
  -6  21   9       11.23       -8.80     48.54 o
  -5  21   9        7.83       56.47     34.81 o
  -4  21   9      284.79      314.32     42.25 o
  -3  21   9      480.31      514.09     37.79 o
  -2  21   9       49.33       -0.30     33.62 o
  -1  21   9      568.84      578.94     51.42 o
   0  21   9      214.09      182.87     39.28 o
   1  21   9      155.14      130.94     45.55 o
   2  21   9        1.69      -10.27     35.67 o
   3  21   9       72.49      113.35     41.32 o
  -7  22   9        3.52      -37.13     37.92 o
  -6  22   9      124.88       64.67     37.28 o
  -5  22   9      117.39      137.33     37.51 o
  -4  22   9      240.80      192.39     39.83 o
  -3  22   9       99.54       80.79     30.29 o
  -2  22   9       65.25       62.00     28.54 o
  -1  22   9      311.70      295.23     43.32 o
   0  22   9        0.71      -11.60     35.09 o
   1  22   9      317.16      373.51     44.68 o
   2  22   9        9.18       21.91     60.13 o
   3  22   9       20.85       18.11     39.14 o
  -6  23   9       51.50       64.91     37.72 o
  -5  23   9       62.67      128.90     38.09 o
  -4  23   9       28.97       43.99     35.59 o
  -3  23   9     1276.11     1260.51     54.42 o
  -2  23   9       67.54       98.63     39.33 o
  -1  23   9        0.50      -26.59     36.15 o
   0  23   9        4.38       35.76     35.69 o
   1  23   9        6.54      -35.32     36.17 o
   2  23   9        8.93       89.63     39.78 o
  -6  24   9       57.14       -7.61     39.62 o
  -5  24   9      169.91      213.87     57.12 o
  -4  24   9      123.84      113.96     39.15 o
  -3  24   9      178.48      184.06     43.94 o
  -2  24   9        0.33       -2.75     37.18 o
  -1  24   9      595.43      581.69     50.35 o
   0  24   9       85.66      136.58     38.90 o
   1  24   9        5.89      -21.07     37.45 o
   2  24   9        1.65       -1.71     37.14 o
  -4  25   9        1.57      -36.71     58.44 o
  -3  25   9      166.13      221.27     45.14 o
  -2  25   9      199.07      189.99     43.72 o
  -1  25   9      101.96      109.26     40.96 o
   0  25   9       44.45       50.19     38.05 o
   1  25   9       27.38       81.13     40.48 o
  -5  26   9        2.39       52.28     60.99 o
  -4  26   9       14.65      -44.18     60.55 o
  -3  26   9       91.20       86.34     42.66 o
  -2  26   9        1.38       25.85     39.88 o
  -1  26   9       17.61       30.03     39.69 o
   0  26   9       31.20      101.06     40.50 o
   1  26   9      353.59      398.32     64.84 o
  -4  27   9       67.88      178.33     69.14 o
  -3  27   9       16.23       42.24     61.11 o
  -2  27   9       96.66       94.27     41.01 o
  -1  27   9       76.35       91.93     40.36 o
   0  27   9       96.26       68.14     81.96 o
 -10   0  10       42.66       55.47     65.63 o
  -8   0  10       72.91       76.22     36.63 o
  -6   0  10       39.85       39.57     30.27 o
  -4   0  10     2606.60     2651.85    162.85 o
  -2   0  10     1518.09     1670.23     59.61 o
   0   0  10      290.86      274.32     50.88 o
   2   0  10     1124.79     1013.84     78.98 o
   4   0  10        2.66       42.99     54.39 o
 -10   1  10        1.41       73.45     31.66 o
  -9   1  10       29.09       55.52     28.92 o
  -8   1  10       20.22       22.79     26.24 o
  -7   1  10       13.86       64.36     24.05 o
  -6   1  10      320.63      297.69     31.04 o
  -5   1  10      165.19      159.53     20.91 o
  -4   1  10        0.39       17.88     17.50 o
  -3   1  10      277.37      304.87     20.95 o
  -2   1  10     3311.00     3390.98     66.94 o
  -1   1  10      303.17      384.62     50.68 o
   0   1  10     1006.02     1148.91     73.28 o
   1   1  10      974.39      940.86     43.47 o
   2   1  10      232.60      204.91     35.96 o
   3   1  10       18.66       -4.53     32.99 o
   4   1  10       18.06       24.82     36.94 o
   5   1  10       12.67        8.60     41.59 o
 -10   2  10        1.27       26.01     30.15 o
  -9   2  10        0.39       21.94     27.42 o
  -8   2  10        8.93       -5.87     26.22 o
  -7   2  10       29.15       10.72     22.80 o
  -6   2  10     1172.02     1280.56     43.12 o
  -5   2  10      248.97      224.04     29.12 o
  -4   2  10     3606.36     3539.10     71.19 o
  -3   2  10      146.32      127.58     17.85 o
  -2   2  10       63.46      101.04     21.55 o
  -1   2  10      290.85      307.63     34.49 o
   0   2  10      308.54      315.64     32.03 o
   1   2  10       55.62       33.51     17.50 o
   2   2  10      114.23       79.27     32.53 o
   3   2  10       46.19      -16.09     43.79 o
   4   2  10      230.61      181.60     41.12 o
   5   2  10       38.68       66.78     45.90 o
 -10   3  10       14.05       53.80     40.93 o
  -9   3  10       20.88       73.59     34.37 o
  -8   3  10       56.35       69.39     31.49 o
  -7   3  10      121.61      138.42     30.14 o
  -6   3  10      912.04      775.57     48.43 o
  -5   3  10      974.01     1007.45     36.72 o
  -4   3  10      516.45      533.99     26.03 o
  -3   3  10      159.86      180.46     19.02 o
  -2   3  10     1665.28     1725.78     42.84 o
  -1   3  10      532.88      583.54     41.35 o
   0   3  10      820.90      870.95     46.89 o
   1   3  10       21.53       52.60     25.29 o
   2   3  10      363.91      304.79     38.37 o
   3   3  10        6.67        9.59     32.34 o
   4   3  10       45.81       63.18     36.68 o
   5   3  10       37.07       65.14     42.55 o
 -10   4  10        0.05      -35.17     35.17 o
  -9   4  10       34.81        9.39     32.21 o
  -8   4  10      202.89      244.74     36.45 o
  -7   4  10      374.25      360.23     35.22 o
  -6   4  10        5.83       14.47     24.18 o
  -5   4  10     1157.15      992.27     35.48 o
  -4   4  10      106.14      126.22     20.56 o
  -3   4  10      957.62      955.47     48.75 o
  -2   4  10     1771.85     1921.05     58.36 o
  -1   4  10       48.89       40.27     42.15 o
   0   4  10      112.99       98.24     20.58 o
   1   4  10       54.52       32.33     27.96 o
   2   4  10      181.30      164.97     33.87 o
   3   4  10       23.18       41.48     33.07 o
   4   4  10      227.78      252.92     42.99 o
   5   4  10       19.89        7.16     41.66 o
 -10   5  10       94.80       99.52     43.93 o
  -9   5  10       49.59       57.02     32.90 o
  -8   5  10      152.65      170.53     34.09 o
  -7   5  10        9.19       18.35     27.13 o
  -6   5  10      261.40      280.25     30.27 o
  -5   5  10       25.41        6.30     22.50 o
  -4   5  10       29.02        4.36     17.28 o
  -3   5  10     1482.78     1456.28     40.13 o
  -2   5  10       34.56        0.51     19.98 o
  -1   5  10        5.59       17.98     21.11 o
   0   5  10     2452.05     2258.63     77.05 o
   1   5  10      354.34      397.81     44.66 o
   2   5  10      522.79      505.51     43.05 o
   3   5  10       50.89       84.83     35.25 o
   4   5  10        1.84        6.92     51.54 o
   5   5  10        6.35       -4.87     39.54 o
 -10   6  10        0.10       28.44     29.92 o
  -9   6  10        2.99      -12.02     32.66 o
  -8   6  10      145.14      197.15     35.44 o
  -7   6  10       22.64        6.81     27.64 o
  -6   6  10      677.61      620.09     37.19 o
  -5   6  10       52.82       64.19     24.06 o
  -4   6  10       33.31       26.55     17.47 o
  -3   6  10      111.77      124.27     23.02 o
  -2   6  10      107.78      137.95     22.99 o
  -1   6  10      590.56      660.88     27.82 o
   0   6  10      304.24      249.24     24.02 o
   1   6  10      218.79      194.75     25.77 o
   2   6  10       66.98       90.21     33.78 o
   3   6  10      142.31      173.03     37.43 o
   4   6  10      131.74      114.21     40.82 o
   5   6  10        0.47      -39.31     39.31 o
 -10   7  10       21.06       89.42     42.78 o
  -9   7  10        1.34       87.39     41.00 o
  -8   7  10      321.87      299.14     35.59 o
  -7   7  10       71.40       56.76     27.85 o
  -6   7  10       37.22       54.13     25.99 o
  -5   7  10      409.93      369.16     30.31 o
  -4   7  10      975.08      844.35     38.41 o
  -3   7  10        2.74      -18.87     20.23 o
  -2   7  10      377.17      362.95     28.76 o
  -1   7  10       46.68       46.54     17.48 o
   0   7  10       11.01       15.66     20.76 o
   1   7  10       43.29       41.79     22.75 o
   2   7  10      568.72      498.05     33.21 o
   3   7  10       40.08       22.83     25.12 o
   4   7  10       95.61      117.91     48.47 o
   5   7  10        0.65       61.42     40.77 o
  -9   8  10       10.50      -19.02     41.39 o
  -8   8  10       64.57       43.33     39.06 o
  -7   8  10       58.32       58.04     32.45 o
  -6   8  10     1232.93     1158.72     53.72 o
  -5   8  10       23.75       14.45     22.96 o
  -4   8  10        0.89       29.77     22.54 o
  -3   8  10      146.77      150.89     23.69 o
  -2   8  10      126.55      168.48     25.11 o
  -1   8  10       57.58       58.87     18.21 o
   0   8  10      334.13      332.72     28.69 o
   1   8  10       39.18       93.73     23.29 o
   2   8  10        3.53        2.32     34.56 o
   3   8  10       35.18       26.64     26.20 o
   4   8  10       37.63       54.14     29.51 o
   5   8  10        3.04      -10.72     31.23 o
  -9   9  10        3.61       16.85     38.66 o
  -8   9  10       16.23       -2.31     35.44 o
  -7   9  10      149.44      121.43     35.76 o
  -6   9  10      699.93      749.35     40.12 o
  -5   9  10        2.30        5.42     23.03 o
  -4   9  10        4.67       -1.24     21.70 o
  -3   9  10      849.68      736.86     75.42 o
  -2   9  10      429.83      424.90     29.81 o
  -1   9  10       79.41       78.23     19.06 o
   0   9  10      862.97      786.12     46.86 o
   1   9  10        5.72       44.53     22.48 o
   2   9  10      198.39      191.99     27.23 o
   3   9  10       11.52       21.52     26.53 o
   4   9  10        2.18       40.60     28.66 o
   5   9  10        0.70       52.23     31.16 o
  -9  10  10      132.89      184.58     37.71 o
  -8  10  10      314.77      384.24     53.35 o
  -7  10  10      327.88      355.93     57.71 o
  -6  10  10      260.87      253.81     36.77 o
  -5  10  10      835.46      754.47     38.37 o
  -4  10  10       82.48       82.64     23.23 o
  -3  10  10      577.22      608.14     33.65 o
  -2  10  10     1331.72     1517.25    112.57 o
  -1  10  10       11.13       -7.09     18.13 o
   0  10  10       39.55       61.82     20.51 o
   1  10  10      256.46      216.09     26.16 o
   2  10  10      101.31       89.19     26.27 o
   3  10  10        5.55       48.85     27.15 o
   4  10  10       57.21       58.01     29.81 o
   5  10  10        0.35        3.73     31.22 o
  -9  11  10       38.27       -8.66      8.66 o
  -8  11  10       30.96       18.82     38.61 o
  -7  11  10      221.18      230.19     41.05 o
  -6  11  10       16.90        3.37     51.58 o
  -5  11  10     1148.40     1207.36     60.12 o
  -4  11  10      146.56      136.89     25.40 o
  -3  11  10      745.97      700.45     52.35 o
  -2  11  10      307.43      295.02     31.39 o
  -1  11  10      101.55      141.67     21.20 o
   0  11  10      657.36      615.03     29.50 o
   1  11  10       26.69        5.46     23.22 o
   2  11  10      292.91      357.82     33.71 o
   3  11  10       65.52       -6.04     51.39 o
   4  11  10       13.38       -4.22     27.69 o
  -9  12  10       15.13      -22.15     36.77 o
  -8  12  10        0.57       -8.87     38.75 o
  -7  12  10      196.85      188.18     39.72 o
  -6  12  10      774.04      795.06     51.08 o
  -5  12  10      857.19      842.46     50.85 o
  -4  12  10     2404.96     2356.94     81.23 o
  -3  12  10      244.92      318.13     33.79 o
  -2  12  10       33.70       63.46     24.46 o
  -1  12  10      911.15      931.13     35.29 o
   0  12  10        0.54      -20.12     20.12 o
   1  12  10        3.85       44.03     24.38 o
   2  12  10        1.56      -23.66     23.66 o
   3  12  10        0.04      -37.62     37.62 o
   4  12  10       62.34       86.38     40.17 o
  -9  13  10       20.00       62.04     39.80 o
  -8  13  10       73.22      103.67     40.80 o
  -7  13  10       98.51      116.10     35.88 o
  -6  13  10      230.48      239.58     52.85 o
  -5  13  10      168.21      148.64     33.79 o
  -4  13  10       19.52       41.01     29.40 o
  -3  13  10     1020.87     1061.84     57.10 o
  -2  13  10     1539.38     1567.84     76.33 o
  -1  13  10      365.04      363.27     26.03 o
   0  13  10      522.88      577.26     49.48 o
   1  13  10      213.22      293.48     27.76 o
   2  13  10       56.46       94.95     26.65 o
   3  13  10       12.59      -26.31     26.31 o
   4  13  10        9.17       21.67     29.68 o
  -9  14  10        3.03      -38.89     56.94 o
  -8  14  10        2.35        3.87     43.11 o
  -7  14  10        5.71        2.39     35.30 o
  -6  14  10       28.88       16.89     34.46 o
  -5  14  10      121.36       95.83     31.84 o
  -4  14  10     1083.66     1194.88     58.43 o
  -3  14  10        6.11       19.28     31.99 o
  -2  14  10     2453.53     2371.95     79.44 o
  -1  14  10       40.66       76.33     22.00 o
   0  14  10       58.69       59.56     21.64 o
   1  14  10        5.55       34.91     22.02 o
   2  14  10      163.27      170.21     28.36 o
   3  14  10       13.32       25.16     27.42 o
   4  14  10       14.94       48.48     29.67 o
  -8  15  10       77.36       21.48     47.90 o
  -7  15  10        2.01      -14.60     34.79 o
  -6  15  10      313.17      353.72     41.64 o
  -5  15  10       80.78       73.21     31.65 o
  -4  15  10        4.48       35.20     33.33 o
  -3  15  10       38.92       48.15     31.69 o
  -2  15  10     2016.14     1964.13     72.84 o
  -1  15  10      136.55      184.57     27.51 o
   0  15  10     1283.33     1345.72     48.43 o
   1  15  10       30.51       47.37     26.49 o
   2  15  10       28.17       20.52     26.27 o
   3  15  10       34.30       70.66     28.31 o
   4  15  10        0.02       16.67     28.57 o
  -8  16  10        1.14      -19.32     19.32 o
  -7  16  10       54.72       17.68     37.78 o
  -6  16  10      202.06      125.78     36.05 o
  -5  16  10        0.70      -22.76     31.08 o
  -4  16  10     2139.84     2192.13    101.76 o
  -3  16  10        3.62       15.91     30.63 o
  -2  16  10       64.98       96.08     33.81 o
  -1  16  10       94.04       95.57     26.75 o
   0  16  10       37.04       75.08     26.11 o
   1  16  10       37.56       63.80     26.09 o
   2  16  10       20.15        9.43     26.71 o
   3  16  10       91.81      101.66     29.14 o
   4  16  10        9.76      -25.53     28.56 o
  -8  17  10       15.50       55.44     49.60 o
  -7  17  10       98.71       74.10     37.55 o
  -6  17  10      337.93      329.46     84.45 o
  -5  17  10       88.57      130.05     34.78 o
  -4  17  10       68.94      100.52     33.30 o
  -3  17  10       15.96       -6.14     33.28 o
  -2  17  10     1209.39     1253.59     49.83 o
  -1  17  10      307.12      261.93     33.60 o
   0  17  10      170.94      175.13     27.87 o
   1  17  10        0.28       30.47     35.63 o
   2  17  10       59.56       39.82     32.89 o
   3  17  10       17.39      -11.87     31.94 o
  -8  18  10       23.78       62.58     42.00 o
  -7  18  10      135.51      189.02     40.07 o
  -6  18  10       58.56       45.55     38.28 o
  -5  18  10      112.95       40.19     35.56 o
  -4  18  10      263.21      327.15     41.20 o
  -3  18  10      808.64      811.52     52.20 o
  -2  18  10      828.05      813.59     43.30 o
  -1  18  10      106.46      115.48     27.23 o
   0  18  10        0.76       24.54     25.97 o
   1  18  10      259.81      276.11     31.44 o
   2  18  10      157.47      164.95     35.40 o
   3  18  10        0.10        9.71     31.53 o
  -7  19  10       98.85       97.61     39.91 o
  -6  19  10        6.81       -5.02     34.38 o
  -5  19  10       73.81       48.30     35.64 o
  -4  19  10      169.28      153.08     37.78 o
  -3  19  10      115.14      102.23     36.14 o
  -2  19  10        5.73        2.49     27.53 o
  -1  19  10       69.86       58.57     27.59 o
   0  19  10      807.01      813.47     41.69 o
   1  19  10        4.32       17.82     27.13 o
   2  19  10       93.11      106.60     35.32 o
   3  19  10        5.58       20.33     52.14 o
  -7  20  10       14.29       14.50     56.35 o
  -6  20  10       93.88       79.82     40.01 o
  -5  20  10      108.38       82.24     38.31 o
  -4  20  10      123.09      143.15     44.12 o
  -3  20  10       19.37       42.77     35.24 o
  -2  20  10      291.92      359.16     46.04 o
  -1  20  10      141.36      226.12     31.85 o
   0  20  10        1.19       20.44     26.75 o
   1  20  10        0.43       17.07     27.08 o
   2  20  10       47.66       59.39     42.91 o
  -7  21  10       54.51       83.96     35.13 o
  -6  21  10       54.06       86.78     39.65 o
  -5  21  10        5.03       20.29     36.12 o
  -4  21  10      163.11      131.36     37.88 o
  -3  21  10      185.72      240.03     41.64 o
  -2  21  10       21.70      -20.22     34.00 o
  -1  21  10        2.34       40.12     28.99 o
   0  21  10        3.51      -14.32     26.36 o
   1  21  10       54.43      105.77     63.01 o
   2  21  10      129.58      101.14     40.10 o
  -6  22  10      322.68      262.48     45.40 o
  -5  22  10       45.64       36.23     38.02 o
  -4  22  10       15.76        2.39     34.95 o
  -3  22  10       46.03       35.91     37.69 o
  -2  22  10        1.28       20.25     29.32 o
  -1  22  10       28.31       88.53     38.61 o
   0  22  10       43.22       86.80     37.89 o
   1  22  10       25.48       82.19     40.48 o
   2  22  10        1.08       22.69     56.37 o
  -6  23  10       13.58       -4.38     38.25 o
  -5  23  10       19.93       38.90     39.72 o
  -4  23  10        0.56       37.55     38.09 o
  -3  23  10       71.58      100.01     38.82 o
  -2  23  10       10.07      -31.76     38.05 o
  -1  23  10      117.91      152.82     40.62 o
   0  23  10      119.49      139.47     40.70 o
   1  23  10        0.98       30.35     39.01 o
  -5  24  10       52.66       74.21     41.14 o
  -4  24  10       22.39      -15.95     38.58 o
  -3  24  10       29.35      -30.81     59.24 o
  -2  24  10      155.60      118.21     42.88 o
  -1  24  10       22.04       68.45     40.65 o
   0  24  10       52.81       77.64     57.03 o
  -4  25  10       44.00      -15.83     61.57 o
  -3  25  10        6.33       14.75     58.35 o
  -2  25  10       34.54       55.08     47.73 o
  -1  25  10      107.33      145.17     59.20 o
   0  25  10       14.82       37.63     40.59 o
  -3  26  10        1.45       26.72     59.19 o
  -2  26  10      121.39       95.10     43.27 o
  -9   0  11      127.19      129.76     45.11 o
  -7   0  11       14.29       56.98     51.01 o
  -5   0  11      108.73      112.31     30.07 o
  -3   0  11        0.13       14.12     27.70 o
  -1   0  11       32.58       79.71     43.73 o
   1   0  11      269.97      235.55     54.76 o
   3   0  11      318.35      415.53     69.28 o
  -9   1  11       21.48       65.57     29.08 o
  -8   1  11       13.93       51.82     33.58 o
  -7   1  11       86.72       93.82     25.86 o
  -6   1  11       67.40       67.26     23.22 o
  -5   1  11        2.11        4.32     30.09 o
  -4   1  11      262.10      257.75     22.58 o
  -3   1  11      150.47      154.93     26.74 o
  -2   1  11      239.73      283.25     37.29 o
  -1   1  11      407.99      487.32     42.00 o
   0   1  11      393.96      379.69     39.46 o
   1   1  11      131.00       90.72     39.66 o
   2   1  11      120.55      110.28     35.52 o
   3   1  11      200.52      264.95     59.21 o
   4   1  11        4.63       -9.15     38.82 o
  -9   2  11       24.60       -7.96     30.65 o
  -8   2  11        1.75       20.14     26.57 o
  -7   2  11       59.57       43.83     24.26 o
  -6   2  11        2.70       14.77     21.16 o
  -5   2  11      198.26      204.44     23.13 o
  -4   2  11      358.24      326.47     23.83 o
  -3   2  11       76.05       69.14     23.33 o
  -2   2  11       18.33       28.83     36.25 o
  -1   2  11     1809.81     1811.41     71.59 o
   0   2  11       52.90       21.98     32.33 o
   1   2  11      623.75      608.49     46.08 o
   2   2  11       32.54      -31.35     38.19 o
   3   2  11       14.56      -34.72     34.72 o
   4   2  11        1.00       35.20     43.02 o
  -9   3  11       11.62       19.11     28.51 o
  -8   3  11       92.37       77.21     28.42 o
  -7   3  11      114.28      113.44     26.38 o
  -6   3  11      185.68      174.16     24.23 o
  -5   3  11       43.26       59.16     20.87 o
  -4   3  11     1296.30     1339.86     41.11 o
  -3   3  11      985.14     1028.94     44.26 o
  -2   3  11      131.79      161.90     51.97 o
  -1   3  11       86.59      125.00     33.70 o
   0   3  11       54.83      -28.39     29.67 o
   1   3  11       14.98       32.54     44.64 o
   2   3  11       17.51        5.12     57.25 o
   3   3  11      136.50      137.47     40.88 o
   4   3  11        4.92        8.54     51.89 o
  -9   4  11       59.61       49.68     29.05 o
  -8   4  11        5.57      -17.19     25.78 o
  -7   4  11      221.75      192.58     27.02 o
  -6   4  11      842.94      948.86     39.54 o
  -5   4  11       63.16       46.35     21.35 o
  -4   4  11      853.81      769.42     32.08 o
  -3   4  11      901.36      983.90     43.06 o
  -2   4  11      292.48      279.05     27.44 o
  -1   4  11      332.91      348.42     40.00 o
   0   4  11        0.27       16.09     30.43 o
   1   4  11      347.89      397.50     43.38 o
   2   4  11       42.09       33.25     33.18 o
   3   4  11      108.24      112.33     47.14 o
   4   4  11        9.37        1.96     66.86 o
  -9   5  11       48.22       35.95     35.89 o
  -8   5  11      163.49      187.94     40.32 o
  -7   5  11      191.86      255.46     33.19 o
  -6   5  11      163.18      177.35     25.33 o
  -5   5  11     1711.97     1587.97     46.37 o
  -4   5  11       12.41       31.10     18.87 o
  -3   5  11        6.13        5.32     22.61 o
  -2   5  11      602.69      632.36     35.07 o
  -1   5  11       85.77       52.33     31.27 o
   0   5  11        5.94       -3.82     22.39 o
   1   5  11        2.69      -22.15     22.15 o
   2   5  11        2.56        4.37     34.95 o
   3   5  11       71.47      132.50     38.90 o
   4   5  11        1.95       39.23     38.46 o
  -9   6  11       16.03       62.61     42.73 o
  -8   6  11        7.94       21.79     31.24 o
  -7   6  11      258.58      263.74     34.05 o
  -6   6  11       20.22       53.64     27.41 o
  -5   6  11       51.02      109.82     22.51 o
  -4   6  11      750.91      677.35     36.94 o
  -3   6  11     1481.31     1498.98     52.60 o
  -2   6  11      439.10      361.75     29.63 o
  -1   6  11      832.65      891.18     61.64 o
   0   6  11      102.61      114.95     23.68 o
   1   6  11      166.52      206.24     26.75 o
   2   6  11        0.56      -25.39     35.96 o
   3   6  11        2.05       11.38     26.91 o
   4   6  11       36.47      -20.62     38.48 o
  -9   7  11       23.39       27.13     48.31 o
  -8   7  11        0.21       15.93     35.40 o
  -7   7  11       40.25       45.26     29.57 o
  -6   7  11       95.72       43.48     26.49 o
  -5   7  11     1129.49     1096.61     38.95 o
  -4   7  11       25.26       31.78     24.57 o
  -3   7  11     1172.50     1268.26     48.49 o
  -2   7  11       11.81        4.69     22.84 o
  -1   7  11       19.14       64.20     31.00 o
   0   7  11        1.35       -0.99     21.72 o
   1   7  11      340.76      372.01     30.19 o
   2   7  11        0.95        1.44     25.79 o
   3   7  11       66.55       72.33     32.86 o
   4   7  11        5.76       21.01     30.11 o
  -9   8  11      114.57       66.10     43.52 o
  -8   8  11        3.07       16.06     55.34 o
  -7   8  11      497.07      463.23     37.72 o
  -6   8  11       49.06       35.49     26.86 o
  -5   8  11       10.73      -21.52     24.69 o
  -4   8  11       29.18       30.76     24.73 o
  -3   8  11     1167.78     1214.85     48.77 o
  -2   8  11      121.53       97.16     25.68 o
  -1   8  11     1133.64     1276.77     86.15 o
   0   8  11       21.98        5.36     22.67 o
   1   8  11      212.92      197.65     37.26 o
   2   8  11        0.67        4.10     25.56 o
   3   8  11       43.51       30.01     27.45 o
   4   8  11        0.45      -66.83     67.10 o
  -9   9  11       60.49       64.99     44.82 o
  -8   9  11        8.99       50.53     42.38 o
  -7   9  11      221.34      289.85     41.11 o
  -6   9  11       45.38       70.58     28.02 o
  -5   9  11     2160.52     2093.43     62.76 o
  -4   9  11       98.56      101.36     26.37 o
  -3   9  11      327.74      293.08     29.65 o
  -2   9  11       67.95       82.04     25.61 o
  -1   9  11       32.20       13.00     25.33 o
   0   9  11        3.21      -19.45     23.22 o
   1   9  11       16.06       23.07     25.75 o
   2   9  11       75.57       91.15     27.25 o
   3   9  11       69.87       92.23     29.45 o
   4   9  11       11.12      -29.05     29.05 o
  -9  10  11       65.70       92.32     44.04 o
  -8  10  11      161.41      178.60     42.53 o
  -7  10  11      359.30      356.12     44.99 o
  -6  10  11      386.62      319.76     40.94 o
  -5  10  11      138.67      223.24     29.99 o
  -4  10  11       24.37        0.61     25.39 o
  -3  10  11     1109.74     1202.03     47.93 o
  -2  10  11     1015.79      960.04     43.45 o
  -1  10  11       98.07       80.99     29.27 o
   0  10  11       34.14       55.20     24.29 o
   1  10  11      147.50      173.25     27.80 o
   2  10  11        1.31      -10.62     25.94 o
   3  10  11       90.42       69.08     56.27 o
   4  10  11        5.22       -9.94     30.26 o
  -9  11  11       42.42       84.89     45.67 o
  -8  11  11      160.95      282.71     45.46 o
  -7  11  11      106.72      108.95     36.41 o
  -6  11  11       82.49       61.82     33.88 o
  -5  11  11      292.14      247.38     36.25 o
  -4  11  11     1533.18     1599.77     97.66 o
  -3  11  11      521.91      569.58     36.40 o
  -2  11  11       26.27       59.48     25.43 o
  -1  11  11       14.68        9.89     26.47 o
   0  11  11      489.60      465.28     32.33 o
   1  11  11      214.08      253.73     29.54 o
   2  11  11       71.79       50.93     27.27 o
   3  11  11       51.05       75.03     27.94 o
   4  11  11        0.39       -1.07     30.27 o
  -8  12  11       28.77       67.07     41.11 o
  -7  12  11        0.73       -1.38     34.22 o
  -6  12  11       74.23      114.68     36.13 o
  -5  12  11       31.18       42.47     39.20 o
  -4  12  11       49.10       45.27     32.26 o
  -3  12  11        6.32       10.32     25.69 o
  -2  12  11       28.65       28.10     25.39 o
  -1  12  11     1667.31     1734.60     64.65 o
   0  12  11      225.21      246.08     28.63 o
   1  12  11      304.73      312.32     31.22 o
   2  12  11       17.61       21.78     27.14 o
   3  12  11        0.37       20.15     29.01 o
  -8  13  11        2.51       -6.06     36.72 o
  -7  13  11      134.99      194.65     42.65 o
  -6  13  11       49.89       19.50     35.89 o
  -5  13  11      156.73      177.39     36.63 o
  -4  13  11       50.95       45.01     30.62 o
  -3  13  11      676.80      709.14     66.70 o
  -2  13  11       16.75       25.18     31.46 o
  -1  13  11      250.90      264.48     36.67 o
   0  13  11        0.23      -23.54     24.06 o
   1  13  11        1.13       51.66     26.98 o
   2  13  11       54.13       56.43     27.48 o
   3  13  11      119.75      149.30     30.95 o
  -8  14  11        4.66      -27.95     49.91 o
  -7  14  11        9.10       15.65     37.35 o
  -6  14  11       36.10       23.30     33.30 o
  -5  14  11      175.72      171.54     36.96 o
  -4  14  11       51.00       31.79     31.95 o
  -3  14  11        1.66       16.39     32.53 o
  -2  14  11       89.17       57.23     31.37 o
  -1  14  11       72.78       84.10     32.11 o
   0  14  11       51.74      102.71     23.33 o
   1  14  11      416.65      449.64     34.35 o
   2  14  11        7.36       -5.49     27.10 o
   3  14  11       26.72       49.07     28.28 o
  -8  15  11       77.29       73.63     42.87 o
  -7  15  11      283.02      319.89     46.08 o
  -6  15  11        3.17       26.30     36.64 o
  -5  15  11       10.93      -14.69     31.54 o
  -4  15  11      232.01      257.30     50.22 o
  -3  15  11       35.56       19.45     49.07 o
  -2  15  11       66.23       78.24     33.71 o
  -1  15  11      284.79      234.15     38.00 o
   0  15  11       95.68       85.34     27.48 o
   1  15  11        1.30       17.11     25.96 o
   2  15  11        4.78       40.24     28.08 o
   3  15  11       18.01       58.19     29.79 o
  -8  16  11       11.49      -25.36     42.87 o
  -7  16  11      145.58      118.44     39.24 o
  -6  16  11        5.52       36.22     37.00 o
  -5  16  11       28.26       27.86     34.72 o
  -4  16  11       30.46       29.94     34.71 o
  -3  16  11        2.36        5.66     33.72 o
  -2  16  11      100.26      110.26     35.22 o
  -1  16  11      714.21      675.62     49.14 o
   0  16  11        1.07       13.56     26.04 o
   1  16  11      166.21      111.42     34.22 o
   2  16  11        1.46        3.85     32.48 o
  -7  17  11       81.12       65.62     48.65 o
  -6  17  11       66.37       25.46     38.38 o
  -5  17  11        2.76      -31.02     37.84 o
  -4  17  11      113.71      138.71     57.94 o
  -3  17  11      308.81      382.43     44.54 o
  -2  17  11        9.51      -16.08     33.03 o
  -1  17  11      264.49      334.33     41.48 o
   0  17  11        6.21       -0.52     26.66 o
   1  17  11       43.55       91.96     33.87 o
   2  17  11       21.26       80.99     35.08 o
  -7  18  11        8.62        0.06     39.49 o
  -6  18  11      318.55      402.52     60.34 o
  -5  18  11        6.53       -2.99     34.85 o
  -4  18  11      363.76      266.03     41.27 o
  -3  18  11       51.27       64.25     35.50 o
  -2  18  11      230.01      192.77     38.52 o
  -1  18  11       27.21       47.69     35.10 o
   0  18  11        8.63       25.01     27.29 o
   1  18  11      175.96      183.69     45.67 o
   2  18  11        1.58       -1.21     32.71 o
  -7  19  11       72.63       67.16     42.56 o
  -6  19  11       75.77       73.83     40.71 o
  -5  19  11      476.37      400.72     46.70 o
  -4  19  11      192.93      211.28     40.38 o
  -3  19  11        4.45       -4.53     35.43 o
  -2  19  11       79.51       91.24     36.41 o
  -1  19  11       12.76       36.54     34.38 o
   0  19  11        2.33       -9.21     27.35 o
   1  19  11       41.12       46.89     34.98 o
  -6  20  11       34.73      -19.90     39.90 o
  -5  20  11       32.96       37.44     38.88 o
  -4  20  11      141.96      176.89     40.24 o
  -3  20  11      140.71      138.70     39.11 o
  -2  20  11        3.52       28.42     36.58 o
  -1  20  11      176.10      180.67     31.91 o
   0  20  11       41.03       73.75     29.39 o
   1  20  11       12.80       18.45     50.95 o
  -6  21  11       31.21       69.98     40.31 o
  -5  21  11      183.34      240.58     43.71 o
  -4  21  11        9.07       25.18     36.77 o
  -3  21  11      238.54      201.99     41.44 o
  -2  21  11      220.73      274.86     57.71 o
  -1  21  11       34.42       53.26     29.72 o
   0  21  11       53.99       58.66     67.06 o
   1  21  11      148.94      168.11     43.21 o
  -5  22  11       20.39       41.20     52.21 o
  -4  22  11       18.40      -16.90     47.65 o
  -3  22  11      254.59      282.93     45.37 o
  -2  22  11        0.17       31.44     37.92 o
  -1  22  11      359.13      396.35     52.80 o
   0  22  11        2.66       -7.29     37.34 o
  -4  23  11       53.42       65.66     40.65 o
  -3  23  11        2.96       11.88     49.10 o
  -2  23  11       28.77       82.80     62.80 o
  -1  23  11       50.75       95.04     40.46 o
  -3  24  11      584.68      652.95     83.61 o
  -2  24  11      101.40       35.32     57.55 o
  -8   0  12       46.00       54.37     39.34 o
  -6   0  12     1234.37     1201.86     62.94 o
  -4   0  12      891.12      943.46     53.02 o
  -2   0  12       11.21        2.62     43.47 o
   0   0  12      238.90      311.81     56.08 o
   2   0  12        6.59      -11.90     49.97 o
  -9   1  12        0.12        7.06     30.42 o
  -8   1  12      432.44      458.18     51.49 o
  -7   1  12        1.93      -14.58     24.17 o
  -6   1  12        3.75       11.22     23.42 o
  -5   1  12       50.45       70.10     22.46 o
  -4   1  12     1496.07     1520.12     71.73 o
  -3   1  12       97.04       44.07     34.18 o
  -2   1  12      693.72      824.81     53.65 o
  -1   1  12      342.62      412.16     45.46 o
   0   1  12      259.14      286.88     41.16 o
   1   1  12       79.68       78.47     37.39 o
   2   1  12       77.84       55.72     72.08 o
   3   1  12        3.28       14.72     39.04 o
  -9   2  12        9.14      -23.00     29.11 o
  -8   2  12      165.37      171.17     30.95 o
  -7   2  12       86.22       67.41     26.20 o
  -6   2  12     1371.12     1333.74     45.72 o
  -5   2  12       56.78       64.44     22.55 o
  -4   2  12      149.62      176.01     35.36 o
  -3   2  12      325.67      324.24     43.25 o
  -2   2  12       89.17       71.67     50.24 o
  -1   2  12        0.18      -21.51     33.67 o
   0   2  12       12.75       18.56     34.88 o
   1   2  12       13.21       10.83     36.06 o
   2   2  12       42.63       60.70     38.42 o
   3   2  12       18.45       44.61     45.82 o
  -9   3  12       12.49       23.04     30.37 o
  -8   3  12      175.37      198.35     30.78 o
  -7   3  12      207.58      215.86     29.07 o
  -6   3  12       53.54       62.01     24.59 o
  -5   3  12       97.85       69.29     23.04 o
  -4   3  12      417.54      447.24     34.09 o
  -3   3  12      759.15      766.36     53.76 o
  -2   3  12      180.12      211.83     38.29 o
  -1   3  12       24.00       35.19     48.58 o
   0   3  12      249.80      343.03     42.27 o
   1   3  12      110.48       52.59     35.87 o
   2   3  12      129.34      140.04     40.52 o
   3   3  12        0.51       54.55     40.06 o
  -9   4  12       67.75       70.54     30.49 o
  -8   4  12        1.85       25.61     28.01 o
  -7   4  12      271.08      215.82     28.64 o
  -6   4  12      129.55      157.48     25.99 o
  -5   4  12      890.19      984.80     75.57 o
  -4   4  12      702.18      651.65     38.60 o
  -3   4  12      189.94      232.42     53.27 o
  -2   4  12      239.20      220.31     39.33 o
  -1   4  12      307.40      228.78     38.77 o
   0   4  12       46.12       65.05     35.76 o
   1   4  12       13.96       13.78     38.97 o
   2   4  12       47.29       44.58     45.11 o
   3   4  12       42.27       70.77     42.34 o
  -9   5  12       13.36       12.31     28.31 o
  -8   5  12      117.37       80.82     29.84 o
  -7   5  12       17.43       14.39     25.22 o
  -6   5  12        2.59       -3.01     23.44 o
  -5   5  12      535.00      476.58     28.75 o
  -4   5  12       92.43      108.90     27.64 o
  -3   5  12      143.04      193.25     35.26 o
  -2   5  12     1178.03     1234.12     63.98 o
  -1   5  12      239.77      275.96     40.73 o
   0   5  12      485.49      448.97     95.46 o
   1   5  12       35.62       51.95     37.18 o
   2   5  12       13.79      -14.71     27.25 o
   3   5  12        6.04       -1.06     28.39 o
  -9   6  12        4.93      -24.63     33.85 o
  -8   6  12      107.44      163.23     28.73 o
  -7   6  12       39.10        7.71     24.67 o
  -6   6  12       72.49       73.95     23.87 o
  -5   6  12        1.40       -9.08     26.36 o
  -4   6  12      690.77      713.15     39.54 o
  -3   6  12      208.99      237.87     29.81 o
  -2   6  12      434.72      404.06     42.60 o
  -1   6  12        2.03        0.45     78.37 o
   0   6  12       37.42       13.34     33.02 o
   1   6  12      104.82      107.89     27.81 o
   2   6  12       89.32      111.59     29.18 o
   3   6  12        8.54       20.83     29.41 o
  -9   7  12       35.04       67.62     46.07 o
  -8   7  12       11.35       15.65     30.97 o
  -7   7  12       45.18       45.92     25.40 o
  -6   7  12        3.92       -1.68     23.72 o
  -5   7  12       61.46       55.48     26.62 o
  -4   7  12       67.43       54.96     26.71 o
  -3   7  12       46.42       57.88     26.93 o
  -2   7  12      150.32       52.92     38.25 o
  -1   7  12       75.48      160.73     36.83 o
   0   7  12      626.04      677.73     51.03 o
   1   7  12       16.38       34.70     26.11 o
   2   7  12      105.61      130.12     29.65 o
   3   7  12       34.10       28.05     29.34 o
  -8   8  12      100.05      134.96     44.79 o
  -7   8  12        0.05       -6.29     37.80 o
  -6   8  12        5.21       11.74     22.91 o
  -5   8  12       64.36       84.18     28.79 o
  -4   8  12      138.78      164.83     30.08 o
  -3   8  12       40.14       16.02     25.80 o
  -2   8  12      556.87      623.23     48.45 o
  -1   8  12      117.88      167.23     59.46 o
   0   8  12        0.08       18.41     34.55 o
   1   8  12        4.64      -13.31     26.55 o
   2   8  12       95.55       91.66     30.55 o
   3   8  12        1.22       16.73     31.10 o
  -8   9  12       27.12       45.69     41.54 o
  -7   9  12       27.85       -9.66     80.50 o
  -6   9  12      154.65      160.73     38.77 o
  -5   9  12       27.49        3.79     26.48 o
  -4   9  12      232.79      258.57     48.17 o
  -3   9  12      118.13       97.59     27.52 o
  -2   9  12      803.57      842.22     53.99 o
  -1   9  12        0.65       25.66     32.57 o
   0   9  12      318.16      294.34     41.21 o
   1   9  12       36.70       27.55     26.80 o
   2   9  12        6.95       24.09     28.69 o
   3   9  12        0.58        1.15     30.12 o
  -8  10  12       40.24       32.18     42.22 o
  -7  10  12       20.41       75.76     36.64 o
  -6  10  12        4.66        7.67     32.89 o
  -5  10  12      475.24      474.61     50.28 o
  -4  10  12      461.99      525.03     37.44 o
  -3  10  12        6.21       33.50     26.94 o
  -2  10  12      480.32      489.28     36.76 o
  -1  10  12      243.32      196.32     38.48 o
   0  10  12      108.61      102.75     36.47 o
   1  10  12        3.80      -25.30     32.30 o
   2  10  12      190.13      189.73     31.29 o
   3  10  12        0.27        0.49     39.52 o
  -8  11  12       52.42       46.05     42.62 o
  -7  11  12      374.51      305.31     85.49 o
  -6  11  12       15.85      -15.11     35.65 o
  -5  11  12      119.60       74.79     36.11 o
  -4  11  12       82.04       73.32     54.19 o
  -3  11  12      383.77      412.32     35.15 o
  -2  11  12      327.89      329.16     33.95 o
  -1  11  12       10.85       -9.77     32.45 o
   0  11  12      199.99      240.69     89.70 o
   1  11  12       77.79      106.72     28.27 o
   2  11  12       89.77      117.59     30.59 o
  -8  12  12       97.71       82.46     42.36 o
  -7  12  12        8.99       -3.95     38.77 o
  -6  12  12      468.47      444.01     45.78 o
  -5  12  12      322.46      304.76     40.40 o
  -4  12  12        4.39       -6.89     31.00 o
  -3  12  12       57.52       38.01     34.31 o
  -2  12  12        0.22       14.59     28.06 o
  -1  12  12       17.95       30.04     35.33 o
   0  12  12       73.81       68.70     34.12 o
   1  12  12       14.41       13.62     27.29 o
   2  12  12       41.64      104.33     30.42 o
  -8  13  12       75.80       86.09     45.59 o
  -7  13  12       12.58       31.70     39.35 o
  -6  13  12        0.18       23.09     37.11 o
  -5  13  12      306.39      302.62     42.85 o
  -4  13  12      283.31      264.93     39.27 o
  -3  13  12      101.86       53.29     35.62 o
  -2  13  12        9.92       28.85     33.79 o
  -1  13  12       90.26      123.76     36.74 o
   0  13  12       18.36       67.47     46.46 o
   1  13  12       41.94       31.29     27.85 o
   2  13  12       16.99       36.14     28.93 o
  -7  14  12        5.98        8.40     39.06 o
  -6  14  12      349.17      353.44     46.30 o
  -5  14  12       37.56       87.06     38.23 o
  -4  14  12      663.50      654.48     97.34 o
  -3  14  12       88.41      100.31     36.10 o
  -2  14  12       81.55       86.14     34.45 o
  -1  14  12       19.37       -6.00     40.57 o
   0  14  12       58.53       85.64     46.99 o
   1  14  12        2.07       15.98     27.73 o
   2  14  12       11.53      -16.55     29.50 o
  -7  15  12       45.63       34.39     42.73 o
  -6  15  12        0.40       38.56     37.66 o
  -5  15  12        9.29       -4.10     36.77 o
  -4  15  12      505.59      521.35     47.45 o
  -3  15  12       59.03       99.67     36.71 o
  -2  15  12      292.39      291.45     41.50 o
  -1  15  12        2.75        4.72     34.75 o
   0  15  12       13.81       26.91     46.16 o
   1  15  12        7.43       32.99     32.26 o
  -7  16  12        2.54       31.54     38.56 o
  -6  16  12      988.02      961.98     77.33 o
  -5  16  12        1.47       43.28     36.57 o
  -4  16  12       22.55       -1.07     44.31 o
  -3  16  12       15.22        8.29     36.30 o
  -2  16  12       39.17       19.92     33.39 o
  -1  16  12        0.73       -5.92     38.33 o
   0  16  12        0.04       11.50     46.92 o
   1  16  12       92.98       51.83     34.07 o
  -6  17  12       10.25      -20.04     37.21 o
  -5  17  12       15.90       57.34     37.59 o
  -4  17  12      440.53      418.09     47.02 o
  -3  17  12      291.60      260.72     42.32 o
  -2  17  12       23.16       -3.05     37.45 o
  -1  17  12       18.95       31.47     35.37 o
   0  17  12       38.63       47.48     47.10 o
   1  17  12        2.78       41.71     34.44 o
  -6  18  12       38.26       99.58     65.56 o
  -5  18  12      324.71      381.15     47.96 o
  -4  18  12      166.37      127.34     40.94 o
  -3  18  12       73.74      136.82     40.99 o
  -2  18  12       14.24       33.98     38.65 o
  -1  18  12      365.48      381.45     43.78 o
   0  18  12       47.64       40.92     47.20 o
  -5  19  12       31.01       -5.27     38.69 o
  -4  19  12        4.45      -36.54     36.62 o
  -3  19  12      105.80       93.60     40.65 o
  -2  19  12      371.28      404.42     88.05 o
  -1  19  12       20.23       38.45     46.48 o
   0  19  12      138.23      119.09     51.68 o
  -5  20  12        2.80      -29.15     39.17 o
  -4  20  12      137.76      147.63     41.72 o
  -3  20  12       20.89       36.70     68.26 o
  -2  20  12       11.60       -5.29     38.28 o
  -1  20  12        5.84        3.93     69.87 o
  -4  21  12        4.06       58.49     41.86 o
  -3  21  12        3.39        6.84     39.60 o
  -2  21  12       23.53       19.04     39.00 o
  -7   0  13        0.21       17.00     48.63 o
  -5   0  13        0.61       38.15     56.39 o
  -3   0  13      194.78      143.10     59.15 o
  -1   0  13      781.88      804.07     82.95 o
   1   0  13      427.98      486.16     69.22 o
  -8   1  13        0.74       -9.97     28.68 o
  -7   1  13        5.67      -24.88     24.88 o
  -6   1  13        3.47      -12.19     24.48 o
  -5   1  13      150.38      165.70     31.18 o
  -4   1  13        5.03      -24.05     37.06 o
  -3   1  13      604.11      613.85     52.04 o
  -2   1  13       35.11       41.64     37.52 o
  -1   1  13       24.44       41.22     38.89 o
   0   1  13      209.75      182.07     44.14 o
   1   1  13      105.17      134.25     60.23 o
   2   1  13        0.76       42.03     40.64 o
  -8   2  13        5.41        5.26     29.03 o
  -7   2  13       57.05       36.34     26.37 o
  -6   2  13       23.78       -2.14     33.14 o
  -5   2  13       62.71       52.73     31.29 o
  -4   2  13       41.70       25.79     38.85 o
  -3   2  13      829.77      932.77     60.43 o
  -2   2  13       16.29       63.10     37.10 o
  -1   2  13      773.26      873.05     58.42 o
   0   2  13       27.75       -3.90     36.59 o
   1   2  13       49.88        5.81     69.55 o
   2   2  13        2.12      -12.22     40.73 o
  -8   3  13       25.72       23.76     29.66 o
  -7   3  13        0.75      -10.97     25.95 o
  -6   3  13      505.90      536.36     33.75 o
  -5   3  13      497.04      495.26     56.09 o
  -4   3  13        9.09      -10.12     37.35 o
  -3   3  13      314.42      314.91     43.76 o
  -2   3  13      422.65      388.95     45.85 o
  -1   3  13       14.93       66.92     37.19 o
   0   3  13        7.45      -34.57     34.57 o
   1   3  13       80.18      127.32     42.98 o
   2   3  13        4.31       23.95     42.39 o
  -8   4  13       88.36       84.50     30.16 o
  -7   4  13       28.60       25.81     26.56 o
  -6   4  13      269.97      215.09     34.56 o
  -5   4  13      257.59      298.63     42.52 o
  -4   4  13      498.79      470.92     48.04 o
  -3   4  13      100.69       51.46     37.19 o
  -2   4  13       65.98      124.48     38.57 o
  -1   4  13      106.94       78.35     36.54 o
   0   4  13       80.57       62.68     39.08 o
   1   4  13      134.13       94.36     39.29 o
   2   4  13        1.90       54.79     55.60 o
  -8   5  13       32.21       68.11     30.73 o
  -7   5  13      450.32      472.39     34.23 o
  -6   5  13       23.82       30.98     31.22 o
  -5   5  13       93.79       60.18     30.33 o
  -4   5  13      265.19      274.04     43.34 o
  -3   5  13        0.44       18.36     35.80 o
  -2   5  13      108.56      148.46     41.06 o
  -1   5  13       58.65       26.48     37.54 o
   0   5  13       18.92       24.26     54.59 o
   1   5  13       21.82       50.75     92.74 o
   2   5  13        2.45      -16.91     40.64 o
  -8   6  13        0.11       76.84     32.34 o
  -7   6  13       13.71       22.87     27.63 o
  -6   6  13       37.67       22.58     31.43 o
  -5   6  13      397.84      405.66     36.72 o
  -4   6  13       34.66       25.42     28.79 o
  -3   6  13      184.40      195.69     40.62 o
  -2   6  13      235.24      199.52     40.91 o
  -1   6  13       85.18       75.69     36.84 o
   0   6  13        1.62      -20.66     36.50 o
   1   6  13       50.30        0.27     43.55 o
   2   6  13       14.73        9.89     40.61 o
  -8   7  13       59.14       95.52     33.89 o
  -7   7  13      317.97      317.01     47.67 o
  -6   7  13        3.00      -29.63     30.74 o
  -5   7  13      256.23      248.62     34.32 o
  -4   7  13        3.56       22.03     28.65 o
  -3   7  13       44.19       -1.95     35.21 o
  -2   7  13        4.85        7.19     36.86 o
  -1   7  13       66.84      135.90     40.09 o
   0   7  13        1.34      -17.58     34.79 o
   1   7  13       18.16       16.24     41.02 o
   2   7  13        0.88      -36.13     60.55 o
  -8   8  13        2.16       -2.69     32.70 o
  -7   8  13        8.21       20.81     37.71 o
  -6   8  13       12.89      -17.27     30.72 o
  -5   8  13      304.44      362.36     36.58 o
  -4   8  13       77.20       91.88     30.76 o
  -3   8  13      450.49      539.50     50.30 o
  -2   8  13       14.75       30.64     35.73 o
  -1   8  13      161.67      156.91     40.97 o
   0   8  13       31.90       43.40     36.13 o
   1   8  13       56.97       51.98     39.26 o
   2   8  13       14.82       49.81     41.23 o
  -8   9  13        4.43       34.80     33.23 o
  -7   9  13      561.32      616.99     52.64 o
  -6   9  13       14.20       27.03     37.66 o
  -5   9  13      118.82      108.82     31.81 o
  -4   9  13       69.47       62.15     29.78 o
  -3   9  13      202.46      229.30     54.54 o
  -2   9  13        0.65       14.90     36.74 o
  -1   9  13        0.68        0.17     35.18 o
   0   9  13       50.35       28.19     37.03 o
   1   9  13        4.55       27.81     38.41 o
  -7  10  13        5.20       22.48     38.92 o
  -6  10  13       32.31       38.67     36.86 o
  -5  10  13      233.44      312.12     42.32 o
  -4  10  13      201.25      225.08     37.36 o
  -3  10  13        4.48       32.92     36.84 o
  -2  10  13       41.09       84.05     38.67 o
  -1  10  13      162.44      165.08     39.54 o
   0  10  13       10.24       63.30     37.49 o
   1  10  13       71.55       24.39     88.24 o
  -7  11  13       51.53       58.05     41.07 o
  -6  11  13      452.89      474.50     47.70 o
  -5  11  13      133.25      147.33     40.05 o
  -4  11  13       58.73       17.45     36.23 o
  -3  11  13        1.78       -0.97     35.12 o
  -2  11  13       49.49       75.27     38.18 o
  -1  11  13       71.77       89.62     37.68 o
   0  11  13       27.96       28.83     36.65 o
   1  11  13       12.68       20.07     37.36 o
  -7  12  13       33.46       29.79     53.78 o
  -6  12  13       20.76       34.40     53.23 o
  -5  12  13       86.33       70.10     37.20 o
  -4  12  13       97.32       81.41     37.57 o
  -3  12  13      665.56      716.93     53.17 o
  -2  12  13      198.59      260.78     57.68 o
  -1  12  13      208.47      267.78     46.41 o
   0  12  13        1.08       12.78     34.56 o
   1  12  13        5.19       -8.37     37.15 o
  -7  13  13        1.18      -38.67     38.67 o
  -6  13  13        0.59      -30.34     38.48 o
  -5  13  13      167.34      194.88     42.14 o
  -4  13  13       32.77       56.30     43.84 o
  -3  13  13      299.32      325.29     44.33 o
  -2  13  13       64.14       41.34     49.56 o
  -1  13  13        0.35      -17.43     47.86 o
   0  13  13       32.37       96.60     38.03 o
   1  13  13       86.78      153.84     40.32 o
  -6  14  13        0.84      -24.55     46.55 o
  -5  14  13       38.95        3.57     36.62 o
  -4  14  13       76.96       34.77     38.35 o
  -3  14  13        1.91      -10.56     37.34 o
  -2  14  13       54.54       42.62     50.63 o
  -1  14  13      213.39      271.32     57.49 o
   0  14  13        5.73       31.12     48.99 o
  -6  15  13       20.43        8.36     36.94 o
  -5  15  13       85.16      100.04     39.29 o
  -4  15  13        0.10      -37.92     37.92 o
  -3  15  13      354.25      388.66     70.56 o
  -2  15  13       25.93       86.37     48.50 o
  -1  15  13        0.26      -42.23     42.23 o
   0  15  13        1.09       80.75     51.01 o
  -5  16  13       48.94       64.23     40.70 o
  -4  16  13        1.08       -0.87     39.06 o
  -3  16  13      233.86      258.62     44.97 o
  -2  16  13        6.47       -7.11     48.24 o
  -1  16  13      179.00      312.35     59.27 o
  -5  17  13      111.03      123.90     42.77 o
  -4  17  13        6.12        3.58     36.74 o
  -3  17  13      204.84      263.29     50.22 o
  -2  17  13       45.50       18.28     71.44 o
  -1  17  13       36.07       68.65     50.47 o
  -4  18  13      185.53      196.53     44.30 o
  -3  18  13        8.67       -2.40     39.87 o
  -2  18  13        2.13       33.38     40.21 o
  -6   0  14      146.17      186.55     67.70 o
  -4   0  14        8.90      -50.90     56.43 o
  -2   0  14       12.37        4.64     57.99 o
   0   0  14        3.80        7.55     58.37 o
  -7   1  14        2.39      -16.33     27.82 o
  -6   1  14      149.28      145.71     67.35 o
  -5   1  14        5.51       34.51     72.56 o
  -4   1  14       78.77       59.31     41.92 o
  -3   1  14       33.99       -8.53     39.03 o
  -2   1  14       80.85       41.23     40.74 o
  -1   1  14       68.62       65.80     42.23 o
   0   1  14      102.16      181.11     44.53 o
   1   1  14        0.26       -1.52     45.56 o
  -7   2  14       65.08       42.17     28.27 o
  -6   2  14       21.81        2.34     43.80 o
  -5   2  14        6.97      -36.92     41.21 o
  -4   2  14       18.91      -37.04     37.04 o
  -3   2  14       22.00       20.65     41.54 o
  -2   2  14       74.68       66.40     42.31 o
  -1   2  14        0.83       23.56     37.80 o
   0   2  14        3.44       54.13     41.23 o
   1   2  14        1.46       45.05     43.51 o
  -7   3  14        4.27        4.42     34.51 o
  -6   3  14       54.23       77.87     33.18 o
  -5   3  14      435.01      448.62     51.58 o
  -4   3  14       14.75       34.56     46.02 o
  -3   3  14        6.09        0.74     38.82 o
  -2   3  14      129.08      118.34     42.20 o
  -1   3  14       99.54       55.82     42.08 o
   0   3  14       73.10       36.87     40.35 o
   1   3  14        0.02       -9.03     39.82 o
  -7   4  14      273.22      254.74     38.70 o
  -6   4  14      114.05      120.13     34.85 o
  -5   4  14       19.82       31.58     43.19 o
  -4   4  14      202.32      168.59     44.98 o
  -3   4  14      294.23      313.44     48.52 o
  -2   4  14        0.66       22.14     40.53 o
  -1   4  14        0.22       31.44     39.78 o
   0   4  14       30.43       49.03     42.14 o
   1   4  14        1.20       25.19     39.48 o
  -7   5  14       42.93       16.53     36.72 o
  -6   5  14      122.36       94.69     34.53 o
  -5   5  14      118.91      142.60     45.18 o
  -4   5  14      337.51      425.82     72.32 o
  -3   5  14       71.26      113.98     43.38 o
  -2   5  14      358.52      346.78     72.86 o
  -1   5  14       28.84        9.49     40.72 o
   0   5  14       28.23       51.73     40.14 o
  -7   6  14        3.64       22.34     34.14 o
  -6   6  14      291.54      276.04     37.67 o
  -5   6  14       17.64        7.11     55.44 o
  -4   6  14      325.87      292.49     83.20 o
  -3   6  14        0.05       14.06     39.35 o
  -2   6  14        1.30        6.74     37.91 o
  -1   6  14       33.81      -37.04     37.04 o
   0   6  14       56.91       50.65     42.17 o
  -7   7  14       16.24       29.48     58.47 o
  -6   7  14        3.54       -1.35     32.88 o
  -5   7  14       83.00       53.92     39.31 o
  -4   7  14       76.82       95.99     42.10 o
  -3   7  14        0.90       66.46     40.23 o
  -2   7  14      258.79      312.44     47.82 o
  -1   7  14        1.99       18.04     40.69 o
   0   7  14      124.72      179.60     43.21 o
  -6   8  14       90.30       33.19     67.15 o
  -5   8  14       10.57       49.27     44.42 o
  -4   8  14      262.19      273.72     47.27 o
  -3   8  14       22.30      -38.55     38.55 o
  -2   8  14        1.36       48.75     45.01 o
  -1   8  14        0.11       30.99     40.01 o
   0   8  14       48.26       90.72     51.26 o
  -6   9  14       51.97       23.26    120.12 o
  -5   9  14        1.57      -12.79     54.09 o
  -4   9  14      114.03      103.86     42.30 o
  -3   9  14        6.24       -6.48     37.14 o
  -2   9  14      249.86      301.26     47.07 o
  -1   9  14       11.72       54.99     40.66 o
   0   9  14       51.66       96.73     58.92 o
  -6  10  14      107.25      118.55     41.32 o
  -5  10  14       14.77      -24.25     37.52 o
  -4  10  14      329.52      271.86     66.03 o
  -3  10  14       76.72       52.48     41.15 o
  -2  10  14       82.03       87.43     48.91 o
  -1  10  14        3.69       -5.63     40.97 o
  -6  11  14       41.70       -8.36     39.47 o
  -5  11  14      155.75      157.78     61.50 o
  -4  11  14       68.17       30.50     56.81 o
  -3  11  14        1.12      -35.50     54.08 o
  -2  11  14      143.85      238.97     56.05 o
  -1  11  14      145.68      185.90     44.09 o
  -5  12  14        3.34        8.14     35.79 o
  -4  12  14        1.07      -50.33     62.43 o
  -3  12  14        6.22      -26.82     50.69 o
  -2  12  14       83.88       95.62     54.81 o
  -1  12  14        0.53       41.50     52.91 o
  -5  13  14       23.14       23.15     50.50 o
  -4  13  14        6.42       35.79     40.22 o
  -3  13  14        0.93       19.88     55.70 o
  -2  13  14       32.93       60.48     53.43 o
  -4  14  14       13.21       54.59     53.62 o
  -3  14  14        0.03        1.13     56.60 o
  -5   0  15       35.10      127.81     67.58 o
  -3   0  15      223.57      365.34     76.01 o
  -1   0  15      146.62      210.13     67.75 o
  -6   1  15        0.21       29.63     46.66 o
  -5   1  15      419.07      464.72     56.63 o
  -4   1  15        7.10       15.21     43.53 o
  -3   1  15        5.98       24.16     56.89 o
  -2   1  15       39.67       18.07     42.00 o
  -1   1  15        7.58      -17.09     41.56 o
  -5   2  15      134.29      120.51     48.10 o
  -4   2  15        5.33       24.78     43.62 o
  -3   2  15      250.04      297.09     51.43 o
  -2   2  15        0.23       13.12     61.22 o
  -5   3  15      166.75      203.36     50.17 o
  -4   3  15      149.66      144.74     67.12 o
  -3   3  15        2.75      -42.36     42.36 o
  -2   3  15       10.41       31.66     42.03 o
  -5   4  15       12.62       59.30     45.83 o
  -4   4  15        5.57        0.51     42.77 o
  -3   4  15       21.06      -40.93     58.34 o
  -2   4  15       78.20       57.39     42.34 o
  -5   5  15        6.19       37.85     44.59 o
  -4   5  15       18.92       -5.20     54.62 o
  -3   5  15       30.26       94.94     45.52 o
  -2   5  15        6.39       35.37     44.44 o
  -5   6  15        3.89      -11.51     43.97 o
  -4   6  15        1.50      -24.77     41.54 o
  -3   6  15       22.59       22.89     42.11 o
  -2   6  15        0.70      -38.48     41.18 o
  -4   7  15        3.26       20.15     49.55 o
  -3   7  15       12.02       42.01     45.88 o
  -4   8  15       12.04       -2.07     44.91 o
  -3   8  15       25.61       33.87     41.10 o
 
